# Supplementary material for: An Example of Polynomial Expansion: The Reaction of 3(5)-Methyl-1H-Pyrazole with Chloroform and Characterization of the Four Isomers
Source: Molecules. 2019 Feb 4;24(3):568. doi: 10.3390/molecules24030568 (PMC6384863; doi:10.3390/molecules24030568)
Supplement: Supplementary file 1 [file molecules-24-00568-s001.zip]

Archive with 2 entries (2 files):
- 3mepy_END.cif
- ESI_NMR_GIAO.docx
