# Supplementary material for: An Example of Polynomial Expansion: The Reaction of 3(5)-Methyl-1H-Pyrazole with Chloroform and Characterization of the Four Isomers
Source: Molecules. 2019 Feb 4;24(3):568. doi: 10.3390/molecules24030568 (PMC6384863; doi:10.3390/molecules24030568)
Supplement: Supplementary file 1 [file molecules-24-00568-s001.zip › 3mepy_END.cif]

data_3mepy
_audit_creation_date              2018-10-24
_audit_creation_method
;
Olex2 1.2
(compiled Feb 23 2017 12:17:46 for OlexSys, GUI svn.r5292)
;
_shelx_SHELXL_version_number      '2016/6'
_publ_contact_author_address      ?
_publ_contact_author_email        ?
_publ_contact_author_id_orcid     ?
_publ_contact_author_name         ''
_publ_contact_author_phone        ?
_publ_section_references
;
Dolomanov, O.V., Bourhis, L.J., Gildea, R.J, Howard, J.A.K. & Puschmann, H.
 (2009), J. Appl. Cryst. 42, 339-341.

Sheldrick, G.M. (2008). Acta Cryst. A64, 112-122.

Sheldrick, G.M. (2015). Acta Cryst. C71, 3-8.
;
_chemical_name_common             ?
_chemical_name_systematic         ?
_chemical_formula_moiety          'C13 H16 N6'
_chemical_formula_sum             'C13 H16 N6'
_chemical_formula_weight          256.32
_chemical_melting_point           ?
loop_
  _atom_type_symbol
  _atom_type_description
  _atom_type_scat_dispersion_real
  _atom_type_scat_dispersion_imag
  _atom_type_scat_source
 'C' 'C' 0.0181 0.0091 'International Tables Vol C Tables 4.2.6.8 and 6.1.1.4'
 'H' 'H' 0.0000 0.0000 'International Tables Vol C Tables 4.2.6.8 and 6.1.1.4'
 'N' 'N' 0.0311 0.0180 'International Tables Vol C Tables 4.2.6.8 and 6.1.1.4'

_shelx_space_group_comment
;
The symmetry employed for this shelxl refinement is uniquely defined
by the following loop, which should always be used as a source of
symmetry information in preference to the above space-group names.
They are only intended as comments.
;
_space_group_crystal_system       'triclinic'
_space_group_IT_number            2
_space_group_name_H-M_alt         'P -1'
_space_group_name_Hall            '-P 1'
loop_
  _space_group_symop_operation_xyz
 'x, y, z'
 '-x, -y, -z'

_cell_length_a                    8.4014(8)
_cell_length_b                    8.9956(8)
_cell_length_c                    10.2829(9)
_cell_angle_alpha                 73.124(3)
_cell_angle_beta                  68.239(3)
_cell_angle_gamma                 77.347(4)
_cell_volume                      685.23(11)
_cell_formula_units_Z             2
_cell_measurement_temperature     296(2)
_cell_measurement_reflns_used      9969
_cell_measurement_theta_min        5.18
_cell_measurement_theta_max       70.02
_shelx_estimated_absorpt_T_max    ?
_shelx_estimated_absorpt_T_min    ?
_exptl_absorpt_coefficient_mu     0.647
_exptl_absorpt_correction_T_max   0.7533
_exptl_absorpt_correction_T_min   0.6480
_exptl_absorpt_correction_type    multi-scan
_exptl_absorpt_process_details    'SADABS-2014/5 - Bruker AXS'
_exptl_absorpt_special_details    ?
_exptl_crystal_colour             ?
_exptl_crystal_density_diffrn     1.242
_exptl_crystal_density_meas       ?
_exptl_crystal_density_method     ?
_exptl_crystal_description        Prism
_exptl_crystal_F_000              272
_exptl_crystal_size_max           0.20
_exptl_crystal_size_mid           0.16
_exptl_crystal_size_min           0.10
_exptl_transmission_factor_max    ?
_exptl_transmission_factor_min    ?
_diffrn_reflns_av_R_equivalents   0.0490
_diffrn_reflns_av_unetI/netI      0.0294
_diffrn_reflns_Laue_measured_fraction_full 0.973
_diffrn_reflns_Laue_measured_fraction_max 0.973
_diffrn_reflns_limit_h_max        9
_diffrn_reflns_limit_h_min        -9
_diffrn_reflns_limit_k_max        10
_diffrn_reflns_limit_k_min        -10
_diffrn_reflns_limit_l_max        11
_diffrn_reflns_limit_l_min        -11
_diffrn_reflns_number             19311
_diffrn_reflns_point_group_measured_fraction_full 0.973
_diffrn_reflns_point_group_measured_fraction_max 0.973
_diffrn_reflns_theta_full         63.687
_diffrn_reflns_theta_max          63.687
_diffrn_reflns_theta_min          5.179
_diffrn_ambient_temperature       296.15
_diffrn_detector_area_resol_mean  ?
_diffrn_measured_fraction_theta_full 0.973
_diffrn_measured_fraction_theta_max 0.973
_diffrn_measurement_device_type  'Bruker APEX-II CCD'
_diffrn_measurement_method       '\f and \w scans'
_diffrn_radiation_type            CuK\a
_diffrn_radiation_wavelength      1.54178
_diffrn_source                    ?
_reflns_Friedel_coverage          0.000
_reflns_Friedel_fraction_full     .
_reflns_Friedel_fraction_max      .
_reflns_number_gt                 1852
_reflns_number_total              2193
_reflns_special_details
;
 Reflections were merged by SHELXL according to the crystal
 class for the calculation of statistics and refinement.
 
 _reflns_Friedel_fraction is defined as the number of unique
 Friedel pairs measured divided by the number that would be
 possible theoretically, ignoring centric projections and
 systematic absences.
;
_reflns_threshold_expression      'I > 2\s(I)'
_computing_data_collection       'Bruker APEX2'
_computing_cell_refinement       'Bruker SAINT'
_computing_data_reduction        'Bruker SAINT'
_computing_molecular_graphics     'Olex2 (Dolomanov et al., 2009)'
_computing_publication_material   'Olex2 (Dolomanov et al., 2009)'
_computing_structure_refinement   'ShelXL (Sheldrick, 2015)'
_computing_structure_solution     'ShelXS (Sheldrick, 2008)'
_refine_diff_density_max          0.681
_refine_diff_density_min          -0.331
_refine_diff_density_rms          0.072
_refine_ls_extinction_coef        .
_refine_ls_extinction_method      none
_refine_ls_goodness_of_fit_ref    1.095
_refine_ls_hydrogen_treatment     constr
_refine_ls_matrix_type            full
_refine_ls_number_parameters      175
_refine_ls_number_reflns          2193
_refine_ls_number_restraints      0
_refine_ls_R_factor_all           0.1104
_refine_ls_R_factor_gt            0.0959
_refine_ls_restrained_S_all       1.095
_refine_ls_shift/su_max           0.000
_refine_ls_shift/su_mean          0.000
_refine_ls_structure_factor_coef  Fsqd
_refine_ls_weighting_details
'w=1/[\s^2^(Fo^2^)+(0.1161P)^2^+1.0315P] where P=(Fo^2^+2Fc^2^)/3'
_refine_ls_weighting_scheme       calc
_refine_ls_wR_factor_gt           0.2541
_refine_ls_wR_factor_ref          0.2702
_refine_special_details           ?
_olex2_refinement_description
;
1. Fixed Uiso
 At 1.2 times of:
  All C(H) groups
 At 1.5 times of:
  All C(H,H,H) groups
2.a Ternary CH refined with riding coordinates:
 C1(H1)
2.b Aromatic/amide H refined with riding coordinates:
 C3C(H3C), C4A(H4A), C4B(H4B), C4C(H4C), C5A(H5A), C5B(H5B)
2.c Idealised Me refined as rotating group:
 C6A(H6AA,H6AB,H6AC), C6B(H6BA,H6BB,H6BC), C6C(H6CA,H6CB,H6CC)
;
_atom_sites_solution_hydrogens    geom
_atom_sites_solution_primary      direct
_atom_sites_solution_secondary    ?
loop_
  _atom_site_label
  _atom_site_type_symbol
  _atom_site_fract_x
  _atom_site_fract_y
  _atom_site_fract_z
  _atom_site_U_iso_or_equiv
  _atom_site_adp_type
  _atom_site_occupancy
  _atom_site_site_symmetry_order
  _atom_site_calc_flag
  _atom_site_refinement_flags_posn
  _atom_site_refinement_flags_adp
  _atom_site_refinement_flags_occupancy
  _atom_site_disorder_assembly
  _atom_site_disorder_group
 N1A N 0.4090(4) 0.3451(4) 0.3533(3) 0.0511(9) Uani 1 1 d . . . . .
 N1B N 0.2480(5) 0.1954(4) 0.5800(4) 0.0538(9) Uani 1 1 d . . . . .
 N1C N 0.1758(5) 0.2200(5) 0.3668(4) 0.0657(11) Uani 1 1 d . . . . .
 N2A N 0.5280(6) 0.3442(4) 0.2208(4) 0.0686(11) Uani 1 1 d . . . . .
 N2B N 0.3351(4) 0.0891(4) 0.6630(3) 0.0538(9) Uani 1 1 d . . . . .
 N2C N 0.0653(6) 0.3527(5) 0.3562(5) 0.0793(13) Uani 1 1 d . . . . .
 C1 C 0.3159(6) 0.2095(5) 0.4252(4) 0.0561(11) Uani 1 1 d . . . . .
 H1 H 0.396943 0.115684 0.406111 0.067 Uiso 1 1 calc R . . . .
 C3A C 0.5780(6) 0.4860(6) 0.1721(5) 0.0662(12) Uani 1 1 d . . . . .
 C3B C 0.2431(5) 0.1039(5) 0.7965(4) 0.0530(10) Uani 1 1 d . . . . .
 C3C C -0.0484(8) 0.3225(7) 0.3055(6) 0.0843(16) Uani 1 1 d . . . . .
 H3C H -0.140918 0.392274 0.286215 0.101 Uiso 1 1 calc R . . . .
 C4A C 0.4926(7) 0.5752(6) 0.2718(7) 0.0851(17) Uani 1 1 d . . . . .
 H4A H 0.505263 0.678110 0.263356 0.102 Uiso 1 1 calc R . . . .
 C4B C 0.1032(6) 0.2186(5) 0.7970(5) 0.0593(11) Uani 1 1 d . . . . .
 H4B H 0.021610 0.250694 0.877122 0.071 Uiso 1 1 calc R . . . .
 C4C C -0.0062(7) 0.1758(7) 0.2874(5) 0.0765(14) Uani 1 1 d . . . . .
 H4C H -0.066675 0.129540 0.253158 0.092 Uiso 1 1 calc R . . . .
 C5A C 0.3858(7) 0.4825(6) 0.3854(6) 0.0787(16) Uani 1 1 d . . . . .
 H5A H 0.310582 0.510231 0.469786 0.094 Uiso 1 1 calc R . . . .
 C5B C 0.1078(6) 0.2746(5) 0.6597(5) 0.0586(11) Uani 1 1 d . . . . .
 H5B H 0.029886 0.352560 0.626221 0.070 Uiso 1 1 calc R . . . .
 C5C C 0.1333(6) 0.1034(6) 0.3243(5) 0.0676(13) Uani 1 1 d . . . . .
 C6A C 0.7150(9) 0.5290(8) 0.0279(6) 0.103(2) Uani 1 1 d . . . . .
 H6AA H 0.815287 0.547960 0.041373 0.155 Uiso 1 1 calc GR . . . .
 H6AB H 0.671491 0.621747 -0.029784 0.155 Uiso 1 1 calc GR . . . .
 H6AC H 0.745609 0.444523 -0.019885 0.155 Uiso 1 1 calc GR . . . .
 C6B C 0.2955(7) 0.0029(6) 0.9211(5) 0.0765(14) Uani 1 1 d . . . . .
 H6BA H 0.351623 -0.096604 0.900165 0.115 Uiso 1 1 calc GR . . . .
 H6BB H 0.194997 -0.012383 1.005259 0.115 Uiso 1 1 calc GR . . . .
 H6BC H 0.373732 0.052830 0.937892 0.115 Uiso 1 1 calc GR . . . .
 C6C C 0.2343(8) -0.0480(6) 0.3300(6) 0.0834(16) Uani 1 1 d . . . . .
 H6CA H 0.350260 -0.037196 0.265752 0.125 Uiso 1 1 calc GR . . . .
 H6CB H 0.184322 -0.114533 0.301711 0.125 Uiso 1 1 calc GR . . . .
 H6CC H 0.235936 -0.093362 0.426373 0.125 Uiso 1 1 calc GR . . . .

loop_
  _atom_site_aniso_label
  _atom_site_aniso_U_11
  _atom_site_aniso_U_22
  _atom_site_aniso_U_33
  _atom_site_aniso_U_23
  _atom_site_aniso_U_13
  _atom_site_aniso_U_12
 N1A 0.060(2) 0.0475(18) 0.0465(18) -0.0119(14) -0.0146(16) -0.0126(15)
 N1B 0.064(2) 0.0441(17) 0.0483(19) -0.0100(14) -0.0147(16) -0.0054(15)
 N1C 0.090(3) 0.069(2) 0.051(2) -0.0207(17) -0.0134(19) -0.044(2)
 N2A 0.085(3) 0.062(2) 0.052(2) -0.0132(17) -0.009(2) -0.021(2)
 N2B 0.061(2) 0.0464(18) 0.0483(19) -0.0073(14) -0.0126(16) -0.0086(16)
 N2C 0.089(3) 0.075(3) 0.090(3) -0.018(2) -0.051(3) -0.004(2)
 C1 0.070(3) 0.042(2) 0.047(2) -0.0104(17) -0.008(2) -0.0078(19)
 C3A 0.070(3) 0.068(3) 0.060(3) 0.000(2) -0.023(2) -0.026(2)
 C3B 0.058(2) 0.053(2) 0.048(2) -0.0127(18) -0.0093(19) -0.0212(19)
 C3C 0.083(4) 0.091(4) 0.084(4) -0.019(3) -0.038(3) -0.002(3)
 C4A 0.088(4) 0.058(3) 0.104(4) -0.024(3) -0.010(3) -0.031(3)
 C4B 0.055(2) 0.066(3) 0.053(2) -0.025(2) -0.0006(19) -0.012(2)
 C4C 0.072(3) 0.087(4) 0.065(3) -0.014(3) -0.017(3) -0.012(3)
 C5A 0.079(3) 0.068(3) 0.085(3) -0.041(3) 0.005(3) -0.025(3)
 C5B 0.057(3) 0.052(2) 0.063(3) -0.017(2) -0.014(2) -0.0027(19)
 C5C 0.071(3) 0.072(3) 0.046(2) -0.010(2) -0.002(2) -0.017(2)
 C6A 0.119(5) 0.116(5) 0.065(3) -0.001(3) -0.012(3) -0.054(4)
 C6B 0.089(4) 0.085(3) 0.052(3) -0.004(2) -0.022(2) -0.022(3)
 C6C 0.087(4) 0.079(3) 0.077(3) -0.022(3) -0.012(3) -0.018(3)

_geom_special_details
;
 All esds (except the esd in the dihedral angle between two l.s. planes)
 are estimated using the full covariance matrix.  The cell esds are taken
 into account individually in the estimation of esds in distances, angles
 and torsion angles; correlations between esds in cell parameters are only
 used when they are defined by crystal symmetry.  An approximate (isotropic)
 treatment of cell esds is used for estimating esds involving l.s. planes.
;
loop_
  _geom_bond_atom_site_label_1
  _geom_bond_atom_site_label_2
  _geom_bond_distance
  _geom_bond_site_symmetry_2
  _geom_bond_publ_flag
 N1A N2A 1.359(5) . ?
 N1A C1 1.453(5) . ?
 N1A C5A 1.326(5) . ?
 N1B N2B 1.364(5) . ?
 N1B C1 1.455(5) . ?
 N1B C5B 1.350(5) . ?
 N1C N2C 1.346(6) . ?
 N1C C1 1.483(6) . ?
 N1C C5C 1.402(6) . ?
 N2A C3A 1.328(6) . ?
 N2B C3B 1.332(5) . ?
 N2C C3C 1.351(7) . ?
 C1 H1 0.9800 . ?
 C3A C4A 1.375(7) . ?
 C3A C6A 1.507(7) . ?
 C3B C4B 1.383(6) . ?
 C3B C6B 1.492(6) . ?
 C3C H3C 0.9300 . ?
 C3C C4C 1.338(8) . ?
 C4A H4A 0.9300 . ?
 C4A C5A 1.360(7) . ?
 C4B H4B 0.9300 . ?
 C4B C5B 1.343(6) . ?
 C4C H4C 0.9300 . ?
 C4C C5C 1.339(7) . ?
 C5A H5A 0.9300 . ?
 C5B H5B 0.9300 . ?
 C5C C6C 1.436(7) . ?
 C6A H6AA 0.9600 . ?
 C6A H6AB 0.9600 . ?
 C6A H6AC 0.9600 . ?
 C6B H6BA 0.9600 . ?
 C6B H6BB 0.9600 . ?
 C6B H6BC 0.9600 . ?
 C6C H6CA 0.9600 . ?
 C6C H6CB 0.9600 . ?
 C6C H6CC 0.9600 . ?

loop_
  _geom_angle_atom_site_label_1
  _geom_angle_atom_site_label_2
  _geom_angle_atom_site_label_3
  _geom_angle
  _geom_angle_site_symmetry_1
  _geom_angle_site_symmetry_3
  _geom_angle_publ_flag
 N2A N1A C1 117.0(3) . . ?
 C5A N1A N2A 111.2(4) . . ?
 C5A N1A C1 131.3(4) . . ?
 N2B N1B C1 118.3(3) . . ?
 C5B N1B N2B 111.8(3) . . ?
 C5B N1B C1 129.9(4) . . ?
 N2C N1C C1 119.6(3) . . ?
 N2C N1C C5C 112.0(4) . . ?
 C5C N1C C1 128.3(4) . . ?
 C3A N2A N1A 105.1(4) . . ?
 C3B N2B N1B 104.1(3) . . ?
 N1C N2C C3C 105.0(4) . . ?
 N1A C1 N1B 110.6(3) . . ?
 N1A C1 N1C 110.2(3) . . ?
 N1A C1 H1 108.3 . . ?
 N1B C1 N1C 111.2(3) . . ?
 N1B C1 H1 108.3 . . ?
 N1C C1 H1 108.3 . . ?
 N2A C3A C4A 110.5(4) . . ?
 N2A C3A C6A 120.8(5) . . ?
 C4A C3A C6A 128.6(5) . . ?
 N2B C3B C4B 110.9(4) . . ?
 N2B C3B C6B 120.5(4) . . ?
 C4B C3B C6B 128.7(4) . . ?
 N2C C3C H3C 125.6 . . ?
 C4C C3C N2C 108.8(5) . . ?
 C4C C3C H3C 125.6 . . ?
 C3A C4A H4A 127.0 . . ?
 C5A C4A C3A 106.1(4) . . ?
 C5A C4A H4A 127.0 . . ?
 C3B C4B H4B 126.6 . . ?
 C5B C4B C3B 106.9(4) . . ?
 C5B C4B H4B 126.6 . . ?
 C3C C4C H4C 124.0 . . ?
 C3C C4C C5C 112.1(5) . . ?
 C5C C4C H4C 124.0 . . ?
 N1A C5A C4A 107.2(4) . . ?
 N1A C5A H5A 126.4 . . ?
 C4A C5A H5A 126.4 . . ?
 N1B C5B H5B 126.8 . . ?
 C4B C5B N1B 106.4(4) . . ?
 C4B C5B H5B 126.8 . . ?
 N1C C5C C6C 120.5(5) . . ?
 C4C C5C N1C 102.1(5) . . ?
 C4C C5C C6C 137.5(5) . . ?
 C3A C6A H6AA 109.5 . . ?
 C3A C6A H6AB 109.5 . . ?
 C3A C6A H6AC 109.5 . . ?
 H6AA C6A H6AB 109.5 . . ?
 H6AA C6A H6AC 109.5 . . ?
 H6AB C6A H6AC 109.5 . . ?
 C3B C6B H6BA 109.5 . . ?
 C3B C6B H6BB 109.5 . . ?
 C3B C6B H6BC 109.5 . . ?
 H6BA C6B H6BB 109.5 . . ?
 H6BA C6B H6BC 109.5 . . ?
 H6BB C6B H6BC 109.5 . . ?
 C5C C6C H6CA 109.5 . . ?
 C5C C6C H6CB 109.5 . . ?
 C5C C6C H6CC 109.5 . . ?
 H6CA C6C H6CB 109.5 . . ?
 H6CA C6C H6CC 109.5 . . ?
 H6CB C6C H6CC 109.5 . . ?

loop_
  _geom_torsion_atom_site_label_1
  _geom_torsion_atom_site_label_2
  _geom_torsion_atom_site_label_3
  _geom_torsion_atom_site_label_4
  _geom_torsion
  _geom_torsion_site_symmetry_1
  _geom_torsion_site_symmetry_2
  _geom_torsion_site_symmetry_3
  _geom_torsion_site_symmetry_4
  _geom_torsion_publ_flag
 N1A N2A C3A C4A 0.1(6) . . . . ?
 N1A N2A C3A C6A 178.2(5) . . . . ?
 N1B N2B C3B C4B -1.0(4) . . . . ?
 N1B N2B C3B C6B 178.6(4) . . . . ?
 N1C N2C C3C C4C 0.3(6) . . . . ?
 N2A N1A C1 N1B 157.4(4) . . . . ?
 N2A N1A C1 N1C -79.3(4) . . . . ?
 N2A N1A C5A C4A -0.3(6) . . . . ?
 N2A C3A C4A C5A -0.3(7) . . . . ?
 N2B N1B C1 N1A -100.9(4) . . . . ?
 N2B N1B C1 N1C 136.4(4) . . . . ?
 N2B N1B C5B C4B -0.2(5) . . . . ?
 N2B C3B C4B C5B 0.9(5) . . . . ?
 N2C N1C C1 N1A -49.9(5) . . . . ?
 N2C N1C C1 N1B 73.1(5) . . . . ?
 N2C N1C C5C C4C 0.6(5) . . . . ?
 N2C N1C C5C C6C -179.0(4) . . . . ?
 N2C C3C C4C C5C 0.1(7) . . . . ?
 C1 N1A N2A C3A 172.6(4) . . . . ?
 C1 N1A C5A C4A -171.4(5) . . . . ?
 C1 N1B N2B C3B 180.0(3) . . . . ?
 C1 N1B C5B C4B -179.3(4) . . . . ?
 C1 N1C N2C C3C -177.7(4) . . . . ?
 C1 N1C C5C C4C 177.4(4) . . . . ?
 C1 N1C C5C C6C -2.2(7) . . . . ?
 C3A C4A C5A N1A 0.3(7) . . . . ?
 C3B C4B C5B N1B -0.4(5) . . . . ?
 C3C C4C C5C N1C -0.4(6) . . . . ?
 C3C C4C C5C C6C 179.1(6) . . . . ?
 C5A N1A N2A C3A 0.1(5) . . . . ?
 C5A N1A C1 N1B -31.9(7) . . . . ?
 C5A N1A C1 N1C 91.5(6) . . . . ?
 C5B N1B N2B C3B 0.8(4) . . . . ?
 C5B N1B C1 N1A 78.1(5) . . . . ?
 C5B N1B C1 N1C -44.6(5) . . . . ?
 C5C N1C N2C C3C -0.5(5) . . . . ?
 C5C N1C C1 N1A 133.5(4) . . . . ?
 C5C N1C C1 N1B -103.5(5) . . . . ?
 C6A C3A C4A C5A -178.2(6) . . . . ?
 C6B C3B C4B C5B -178.7(4) . . . . ?

_shelx_res_file
;
TITL 3mepy in P-1 #2
    3mepy.res
    created by SHELXL-2016/6 at 16:34:00 on 24-Oct-2018
REM reset to P-1 #2
CELL 1.54178 8.4014 8.9956 10.2829 73.1242 68.2394 77.347
ZERR 2 0.0008 0.0008 0.0009 0.003 0.0032 0.0035
LATT 1
SFAC C H N
UNIT 26 32 12

L.S. 10
PLAN  40
TEMP 23
BOND $H
CONF
fmap 2
acta
SHEL 120 0.86
OMIT -1 1 0
OMIT 0 3 10
OMIT -2 2 0
OMIT 4 -1 4
OMIT -2 3 1
REM <olex2.extras>
REM <HklSrc "%./3mepy.hkl">
REM </olex2.extras>

WGHT    0.116100    1.031500
FVAR       0.48885
N1A   3    0.408988    0.345112    0.353265    11.00000    0.06038    0.04746 =
         0.04646   -0.01187   -0.01457   -0.01261
N1B   3    0.248044    0.195390    0.580019    11.00000    0.06440    0.04415 =
         0.04832   -0.01004   -0.01468   -0.00540
N1C   3    0.175772    0.220007    0.366779    11.00000    0.08997    0.06879 =
         0.05124   -0.02072   -0.01339   -0.04386
N2A   3    0.528041    0.344167    0.220830    11.00000    0.08542    0.06181 =
         0.05245   -0.01319   -0.00923   -0.02096
N2B   3    0.335139    0.089134    0.663014    11.00000    0.06051    0.04643 =
         0.04830   -0.00725   -0.01258   -0.00858
N2C   3    0.065254    0.352656    0.356238    11.00000    0.08871    0.07522 =
         0.08966   -0.01831   -0.05108   -0.00389
C1    1    0.315880    0.209533    0.425231    11.00000    0.06992    0.04190 =
         0.04718   -0.01036   -0.00845   -0.00780
AFIX  13
H1    2    0.396943    0.115684    0.406111    11.00000   -1.20000
AFIX   0
C3A   1    0.577973    0.486045    0.172119    11.00000    0.07027    0.06789 =
         0.06039   -0.00006   -0.02313   -0.02552
C3B   1    0.243116    0.103872    0.796488    11.00000    0.05824    0.05301 =
         0.04837   -0.01272   -0.00929   -0.02120
C3C   1   -0.048442    0.322507    0.305453    11.00000    0.08322    0.09066 =
         0.08359   -0.01885   -0.03845   -0.00225
AFIX  43
H3C   2   -0.140918    0.392274    0.286215    11.00000   -1.20000
AFIX   0
C4A   1    0.492589    0.575231    0.271825    11.00000    0.08783    0.05814 =
         0.10392   -0.02381   -0.00966   -0.03060
AFIX  43
H4A   2    0.505263    0.678110    0.263356    11.00000   -1.20000
AFIX   0
C4B   1    0.103233    0.218555    0.797019    11.00000    0.05451    0.06583 =
         0.05269   -0.02540   -0.00062   -0.01210
AFIX  43
H4B   2    0.021610    0.250694    0.877122    11.00000   -1.20000
AFIX   0
C4C   1   -0.006220    0.175810    0.287355    11.00000    0.07168    0.08709 =
         0.06462   -0.01392   -0.01719   -0.01208
AFIX  43
H4C   2   -0.066675    0.129540    0.253158    11.00000   -1.20000
AFIX   0
C5A   1    0.385800    0.482479    0.385387    11.00000    0.07860    0.06762 =
         0.08486   -0.04087    0.00517   -0.02451
AFIX  43
H5A   2    0.310582    0.510231    0.469786    11.00000   -1.20000
AFIX   0
C5B   1    0.107821    0.274625    0.659735    11.00000    0.05659    0.05162 =
         0.06288   -0.01674   -0.01391   -0.00269
AFIX  43
H5B   2    0.029886    0.352560    0.626221    11.00000   -1.20000
AFIX   0
C5C   1    0.133289    0.103412    0.324251    11.00000    0.07123    0.07237 =
         0.04598   -0.01032   -0.00235   -0.01708
C6A   1    0.715027    0.528963    0.027866    11.00000    0.11884    0.11595 =
         0.06500   -0.00083   -0.01233   -0.05447
AFIX 137
H6AA  2    0.815287    0.547960    0.041373    11.00000   -1.50000
H6AB  2    0.671491    0.621747   -0.029784    11.00000   -1.50000
H6AC  2    0.745609    0.444523   -0.019885    11.00000   -1.50000
AFIX   0
C6B   1    0.295543    0.002926    0.921061    11.00000    0.08853    0.08513 =
         0.05234   -0.00366   -0.02221   -0.02197
AFIX 137
H6BA  2    0.351623   -0.096604    0.900165    11.00000   -1.50000
H6BB  2    0.194997   -0.012383    1.005259    11.00000   -1.50000
H6BC  2    0.373732    0.052830    0.937892    11.00000   -1.50000
AFIX   0
C6C   1    0.234326   -0.047967    0.329998    11.00000    0.08732    0.07901 =
         0.07675   -0.02155   -0.01212   -0.01767
AFIX 137
H6CA  2    0.350260   -0.037196    0.265752    11.00000   -1.50000
H6CB  2    0.184322   -0.114533    0.301711    11.00000   -1.50000
H6CC  2    0.235936   -0.093362    0.426373    11.00000   -1.50000
AFIX   0
HKLF 4


REM  3mepy in P-1 #2
REM R1 =  0.0959 for    1852 Fo > 4sig(Fo)  and  0.1104 for all    2193 data
REM    175 parameters refined using      0 restraints

END

WGHT      0.1162      1.0310

REM Highest difference peak  0.681,  deepest hole -0.331,  1-sigma level  0.072
Q1    1   0.2419  0.0441  0.3618  11.00000  0.05    0.68
Q2    1  -0.1313  0.2807  0.2586  11.00000  0.05    0.55
Q3    1   0.2702  0.1410  0.3757  11.00000  0.05    0.49
Q4    1   0.0912  0.0415  0.3033  11.00000  0.05    0.42
Q5    1   0.0432  0.2242  0.3178  11.00000  0.05    0.27
Q6    1   0.1298  0.1970  0.4016  11.00000  0.05    0.21
Q7    1   0.3962  0.7126  0.2581  11.00000  0.05    0.20
Q8    1   0.3905 -0.1667  0.7813  11.00000  0.05    0.20
Q9    1   0.3757 -0.0714  0.3619  11.00000  0.05    0.19
Q10   1   0.2581  0.5176  0.4118  11.00000  0.05    0.19
Q11   1  -0.2871  0.2583  0.3346  11.00000  0.05    0.19
Q12   1   0.1834  0.2625  0.3801  11.00000  0.05    0.19
Q13   1   0.0311  0.3409  0.8465  11.00000  0.05    0.19
Q14   1   0.3739  0.4604  0.5166  11.00000  0.05    0.19
Q15   1   0.5929  0.7153  0.0204  11.00000  0.05    0.18
Q16   1   0.5076  0.0993  0.4632  11.00000  0.05    0.18
Q17   1   0.4310  0.1598  0.4296  11.00000  0.05    0.18
Q18   1   0.4940  0.5609  0.1759  11.00000  0.05    0.18
Q19   1   0.0000  0.5000  0.5000  10.50000  0.05    0.18
Q20   1   0.5553  0.2491  0.1469  11.00000  0.05    0.18
Q21   1   0.4639  0.0461  0.4640  11.00000  0.05    0.18
Q22   1   0.6069  0.6348  0.3003  11.00000  0.05    0.17
Q23   1   0.0990  0.1191  0.3533  11.00000  0.05    0.16
Q24   1  -0.0266  0.1148  0.1721  11.00000  0.05    0.16
Q25   1  -0.0192  0.2659  0.1035  11.00000  0.05    0.16
Q26   1   0.6074  0.5858  0.0386  11.00000  0.05    0.16
Q27   1  -0.2048  0.0937  0.2533  11.00000  0.05    0.16
Q28   1   0.2639 -0.1807  0.8966  11.00000  0.05    0.15
Q29   1   0.5077  0.7006  0.1540  11.00000  0.05    0.15
Q30   1   0.3452  0.1707  1.0014  11.00000  0.05    0.15
Q31   1   0.2557  0.3359  0.7730  11.00000  0.05    0.15
Q32   1   0.6043  0.0992  0.3447  11.00000  0.05    0.14
Q33   1   0.2121  0.4237  0.4802  11.00000  0.05    0.14
Q34   1   0.2246  0.1314  0.1353  11.00000  0.05    0.14
Q35   1   0.0558  0.2111  0.9586  11.00000  0.05    0.14
Q36   1   0.0796 -0.1163  0.4299  11.00000  0.05    0.14
Q37   1   0.3700 -0.0698  0.5199  11.00000  0.05    0.14
Q38   1   0.3671  0.5725  0.2771  11.00000  0.05    0.14
Q39   1   0.2871 -0.2589  0.9392  11.00000  0.05    0.14
Q40   1  -0.0189  0.2153  0.8759  11.00000  0.05    0.13
;
_shelx_res_checksum               28921
_shelx_hkl_file
;
  -1   0   0    5.85    0.30
  -1   0   0    5.85    0.27
   1   0   0    5.98    0.25
   1   0   0    6.79    0.48
   1   0   0    6.92    0.33
  -2   0   0   18.35    0.78
  -2   0   0   18.26    0.84
  -2   0   0   18.83    0.80
   2   0   0   18.68    1.25
   2   0   0   18.53    1.07
   2   0   0   20.30    0.92
   2   0   0   20.04    1.26
  -4   0   0    2.75    0.50
  -4   0   0    2.08    0.35
  -4   0   0    2.49    0.28
  -4   0   0    2.73    0.31
  -4   0   0    2.82    0.34
  -4   0   0    2.30    0.37
   4   0   0   -0.44    0.73
   4   0   0   -0.01    0.71
   5   0   0    0.46    1.21
  -6   0   0    6.37    0.55
  -6   0   0    6.13    0.55
  -6   0   0    6.95    0.56
  -6   0   0    6.35    0.46
  -6   0   0    6.16    0.61
  -6   0   0    6.01    0.54
   6   0   0    1.37    1.62
   6   0   0    6.83    0.61
  -7   0   0    0.60    0.19
  -7   0   0    0.36    0.21
  -7   0   0    0.48    0.20
   7   0   0    1.59    0.78
   7   0   0    0.03    3.48
   7   0   0    0.03    0.81
   7   0   0    0.85    1.39
  -8   0   0    1.49    0.41
  -8   0   0    1.34    0.28
  -8   0   0    1.55    0.32
   8   0   0    1.80    0.45
  -9   0   0    0.28    0.15
   9   0   0   -0.03    0.16
   9   0   0    0.28    0.33
   9  -1   0    0.39    0.17
  -9   1   0    0.50    0.15
   8  -1   0   -0.21    0.37
   8  -1   0    0.15    0.27
  -8   1   0    0.17    0.26
  -8   1   0    0.59    0.24
  -8   1   0   -0.08    0.26
   7  -1   0    6.13    1.04
   7  -1   0    5.58    1.44
   7  -1   0    4.15    0.74
   7  -1   0    6.77    3.43
   7  -1   0    6.19    2.55
  -7   1   0    5.96    0.62
  -7   1   0    6.12    0.76
  -7   1   0    5.68    0.48
  -7   1   0    5.55    0.49
  -7   1   0    5.45    0.53
   6  -1   0   -0.28    0.42
   6  -1   0   -0.34    0.63
   6  -1   0    0.71    0.56
   6  -1   0    0.63    1.51
   6  -1   0    1.53    0.67
   6  -1   0    0.58    2.24
  -6   1   0    0.05    0.24
  -6   1   0    0.25    0.26
  -6   1   0    0.08    0.25
  -6   1   0    0.45    0.27
   5  -1   0    8.64    0.57
   5  -1   0    7.49    0.90
  -5   1   0    8.08    0.64
  -5   1   0    8.27    0.54
  -5   1   0    8.00    0.61
  -5   1   0    7.25    0.90
  -5   1   0    8.36    0.55
  -5   1   0    8.38    0.64
  -5   1   0    8.15    0.54
  -5   1   0    8.34    0.58
   1  -1   0   -0.07    0.15
   1  -1   0   -0.01    0.24
   1  -1   0   -0.05    0.09
   1  -1   0   -0.13    0.32
   0  -1   0    0.31    0.17
   0  -1   0    0.32    0.08
   0  -1   0    0.41    0.07
   0   1   0    0.40    0.08
   0   1   0    0.35    0.06
   0   1   0    0.39    0.09
  -1  -1   0  214.11    8.13
  -3  -1   0    3.03    0.26
  -3  -1   0    2.72    0.31
   3   1   0    3.11    0.74
   3   1   0    3.30    0.38
   3   1   0    2.92    0.70
   3   1   0    3.01    0.53
  -4  -1   0    1.41    0.38
  -4  -1   0    1.52    0.34
  -4  -1   0    1.76    0.25
  -4  -1   0    1.31    0.25
   4   1   0    0.89    0.76
   4   1   0    0.77    0.73
   4   1   0    0.87    0.51
   4   1   0    0.91    0.35
  -5  -1   0    0.71    0.43
  -5  -1   0    0.72    0.21
  -5  -1   0    0.42    0.35
  -5  -1   0    0.39    0.22
  -5  -1   0    0.79    0.30
  -5  -1   0    0.60    0.19
   5   1   0    0.01    0.34
   5   1   0    0.47    0.70
   5   1   0    0.33    1.12
   5   1   0    0.00    0.80
  -6  -1   0    7.01    0.57
  -6  -1   0    7.34    0.54
  -6  -1   0    7.05    0.88
  -6  -1   0    7.09    0.49
  -6  -1   0    7.70    0.56
   6   1   0    8.14    0.84
   6   1   0   -0.56    2.07
   6   1   0    5.80    0.98
   6   1   0   -0.40    1.90
  -7  -1   0    8.05    0.69
  -7  -1   0    8.69    0.84
  -7  -1   0    7.83    0.58
  -7  -1   0    7.50    0.61
   7   1   0    6.44    1.12
   7   1   0   10.91    1.77
  -8  -1   0    1.44    0.28
  -8  -1   0    1.89    0.58
  -8  -1   0    1.74    0.42
  -8  -1   0    2.26    0.46
   8   1   0   -0.16    1.56
   8   1   0    2.85    0.96
   8   1   0    1.95    0.65
  -9  -1   0    4.50    0.37
   9   1   0    3.97    0.33
   9   1   0    3.81    0.40
   9  -2   0    0.43    0.16
  -9   2   0    0.41    0.13
   8  -2   0    0.87    0.27
  -8   2   0    0.31    0.22
  -8   2   0   -0.22    0.33
  -8   2   0    0.49    0.25
   7  -2   0    0.43    0.20
   7  -2   0    1.51    3.45
   7  -2   0    1.10    0.55
   7  -2   0    0.12    0.50
   7  -2   0    0.68    2.01
  -7   2   0    0.53    0.20
  -7   2   0    0.62    0.24
  -7   2   0    0.36    0.28
  -7   2   0    0.36    0.32
   6  -2   0    4.93    0.79
   6  -2   0    4.19    0.76
   6  -2   0    6.48    2.04
   6  -2   0    6.45    2.76
   6  -2   0    4.92    1.62
   6  -2   0    5.05    2.42
   6  -2   0    3.38    0.75
   6  -2   0    4.03    1.16
   6  -2   0    4.89    1.24
  -6   2   0    4.63    0.48
  -6   2   0    5.36    0.80
  -6   2   0    4.81    0.53
  -6   2   0    4.61    0.55
  -6   2   0    4.72    0.56
  -6   2   0    5.19    0.50
  -6   2   0    4.71    0.46
  -6   2   0    2.86    1.09
   5  -2   0    0.65    0.55
   5  -2   0    1.26    1.68
   5  -2   0    0.79    0.39
   5  -2   0    0.78    0.87
   5  -2   0    0.38    0.42
   5  -2   0    0.88    0.65
   5  -2   0    0.44    0.80
   5  -2   0    0.79    1.54
  -5   2   0    0.34    0.24
  -5   2   0    1.15    0.37
  -5   2   0    0.60    0.22
  -5   2   0    0.64    0.23
  -5   2   0    0.51    0.33
  -5   2   0    0.55    0.24
  -5   2   0    0.35    0.34
  -5   2   0    0.63    0.59
   4  -2   0    0.21    1.15
   4  -2   0    0.83    0.66
   4  -2   0    2.72    0.37
   4  -2   0    0.79    1.14
   4  -2   0    0.41    0.34
   4  -2   0    0.84    0.89
   4  -2   0    2.50    0.48
  -4   2   0    2.22    0.33
  -4   2   0    2.78    0.30
  -4   2   0    1.63    0.29
  -4   2   0    2.27    0.52
  -4   2   0    1.83    0.47
   3  -2   0    0.16    0.68
   3  -2   0    0.25    0.65
   3  -2   0    0.53    0.65
   3  -2   0    0.54    0.50
  -3   2   0    1.93    0.46
  -3   2   0    1.57    0.29
  -3   2   0    1.73    0.33
  -3   2   0    1.63    0.26
   2  -2   0   14.09    0.92
   2  -2   0   14.64    1.43
   2  -2   0   15.36    1.48
   2  -2   0   12.79    1.15
   1  -2   0   97.11    4.42
   1  -2   0   96.07    4.21
   1  -2   0   98.07    4.00
   1  -2   0  103.99    4.51
  -1   2   0  100.25    3.84
  -1   2   0  104.87    3.90
   0  -2   0    7.54    0.76
   0  -2   0    7.62    0.74
   0  -2   0    7.27    0.44
   0  -2   0    7.12    0.58
   0  -2   0    7.50    0.38
   0   2   0    7.27    0.41
  -1  -2   0 1000.00   38.04
  -2  -2   0  110.47    4.30
  -3  -2   0  105.09    4.15
   3   2   0  106.26    4.80
   3   2   0  104.93    4.24
  -4  -2   0    2.03    0.51
  -4  -2   0    2.29    0.38
  -4  -2   0    1.88    0.36
   4   2   0    2.31    0.75
   4   2   0    1.97    0.49
   4   2   0    2.81    0.92
   4   2   0    2.23    0.84
  -5  -2   0    2.34    0.44
  -5  -2   0    3.34    0.56
  -5  -2   0    2.91    0.44
  -5  -2   0    2.59    0.44
  -5  -2   0    2.29    0.58
   5   2   0    0.17    1.16
   5   2   0    0.69    1.50
   5   2   0    0.40    0.50
   5   2   0    0.80    0.78
   5   2   0    2.84    0.56
   5   2   0    2.98    0.43
  -6  -2   0    3.79    0.56
  -6  -2   0    6.42    0.45
  -6  -2   0    5.30    0.57
  -6  -2   0    5.71    0.47
  -6  -2   0    6.52    0.85
   6   2   0    4.81    1.11
   6   2   0    7.54    0.93
   6   2   0    0.22    2.12
  -7  -2   0    0.82    0.39
  -7  -2   0    0.91    0.32
   7   2   0    0.25    0.43
   7   2   0    1.08    0.56
   7   2   0   -0.51    1.27
  -8  -2   0    0.66    0.42
  -8  -2   0    1.35    0.44
  -8  -2   0    2.07    0.34
  -8  -2   0    1.43    0.29
   8   2   0    1.99    1.13
   8   2   0    1.45    0.91
   8   2   0    1.11    0.46
   9   2   0    3.36    0.46
   9   2   0    2.94    0.37
   8  -3   0    0.49    0.19
  -8   3   0    0.36    0.17
  -8   3   0    0.38    0.23
  -8   3   0    0.74    0.17
   7  -3   0   -0.25    2.75
   7  -3   0    1.08    1.63
   7  -3   0    0.55    0.32
   7  -3   0    0.82    0.51
  -7   3   0    0.49    0.41
  -7   3   0    0.92    0.24
  -7   3   0    0.27    0.31
   6  -3   0   -0.91    1.32
   6  -3   0   -0.47    1.47
   6  -3   0   -0.02    2.54
   6  -3   0    0.07    0.28
   6  -3   0    2.96    3.08
   6  -3   0    0.46    0.46
  -6   3   0    0.15    0.18
  -6   3   0    0.50    0.67
  -6   3   0    0.66    0.33
  -6   3   0    1.25    1.24
  -6   3   0    0.13    0.29
  -6   3   0    0.11    0.31
   5  -3   0    3.95    0.70
   5  -3   0    4.88    1.93
   5  -3   0    3.53    0.53
   5  -3   0    2.97    2.06
   5  -3   0    3.43    0.69
   5  -3   0    2.99    1.04
   5  -3   0    3.53    1.31
  -5   3   0    3.31    0.42
  -5   3   0    3.64    0.36
  -5   3   0    3.39    0.42
   4  -3   0    4.44    1.87
   4  -3   0    3.63    0.62
   4  -3   0    4.61    1.32
   4  -3   0    3.70    0.50
   4  -3   0    6.00    0.66
   4  -3   0    4.68    0.96
   4  -3   0    3.99    0.56
   4  -3   0    3.78    1.46
  -4   3   0    4.47    0.39
  -4   3   0    4.10    0.73
  -4   3   0    3.82    0.36
  -4   3   0    4.16    0.45
  -4   3   0    3.23    0.39
  -4   3   0    4.23    0.47
   3  -3   0    2.83    1.18
   3  -3   0    4.45    1.39
   3  -3   0    3.75    0.60
   3  -3   0    3.16    0.33
   3  -3   0    4.05    0.75
   3  -3   0    3.89    1.04
   3  -3   0    3.06    0.78
  -3   3   0    3.47    0.34
  -3   3   0    3.36    0.61
  -3   3   0    3.44    0.36
  -3   3   0    3.66    0.32
   2  -3   0    5.92    0.43
   2  -3   0    5.34    1.00
   2  -3   0    5.42    0.65
   2  -3   0    5.51    0.31
   2  -3   0    5.23    0.86
   2  -3   0    5.81    1.04
  -2   3   0    5.46    0.37
  -2   3   0    5.42    0.56
  -2   3   0    5.42    0.35
   1  -3   0    4.48    0.90
   1  -3   0    4.06    0.91
   1  -3   0    4.22    0.58
   1  -3   0    4.39    0.49
  -1   3   0    4.54    0.29
  -1   3   0    4.36    0.29
  -1   3   0    4.29    0.41
   0  -3   0   13.49    1.23
   0  -3   0   11.89    0.62
   0  -3   0   12.57    1.17
   0  -3   0   12.31    0.74
   0  -3   0   12.59    0.93
   0   3   0   11.94    0.57
   0   3   0   12.27    0.67
   0   3   0   11.73    0.57
  -1  -3   0    4.21    0.78
  -1  -3   0    3.97    0.55
  -1  -3   0    4.20    0.31
   1   3   0    3.92    0.28
   1   3   0    3.54    0.34
   1   3   0    4.24    0.28
   1   3   0    3.87    0.21
   1   3   0    4.28    0.38
   2   3   0  322.24   12.25
  -3  -3   0    5.88    0.46
  -4  -3   0   11.63    0.74
  -4  -3   0    7.02    0.52
  -4  -3   0    7.47    0.52
   4   3   0    7.93    1.45
   4   3   0    7.77    0.77
   4   3   0    7.98    0.70
   4   3   0    7.24    1.17
   4   3   0    8.43    1.58
   4   3   0    7.43    0.51
  -5  -3   0    0.88    0.46
  -5  -3   0    1.08    0.34
  -5  -3   0    1.02    0.58
  -5  -3   0    1.26    0.25
  -5  -3   0    1.39    0.33
  -5  -3   0    1.33    0.31
   5   3   0    1.20    1.39
   5   3   0    1.60    0.63
   5   3   0    1.34    0.35
   5   3   0    1.65    0.95
   5   3   0    2.44    1.60
   5   3   0    0.76    0.53
  -6  -3   0    3.68    0.86
  -6  -3   0    3.94    0.40
  -6  -3   0    4.12    0.54
   6   3   0    2.80    0.91
   6   3   0    3.90    0.76
  -7  -3   0    2.89    0.51
  -7  -3   0    2.76    0.35
  -7  -3   0    3.26    0.90
   7   3   0    3.47    0.73
   7   3   0    2.06    1.16
   7   3   0    2.75    1.24
  -8  -3   0    3.20    0.34
  -8  -3   0    3.44    0.62
   8   3   0    2.10    0.60
   9   3   0    1.43    0.31
   8  -4   0   -0.21    0.18
  -8   4   0   -0.07    0.20
  -8   4   0    0.55    0.21
  -8   4   0    0.24    0.32
   7  -4   0    0.01    0.44
   7  -4   0    0.40    0.28
  -7   4   0    0.00    0.16
  -7   4   0    0.04    0.16
  -7   4   0   -0.24    0.33
  -7   4   0    0.08    0.22
   6  -4   0    1.05    1.25
   6  -4   0    0.24    0.32
   6  -4   0   -0.14    0.29
   6  -4   0    0.96    2.85
  -6   4   0   -0.07    0.23
  -6   4   0    0.04    0.29
  -6   4   0    0.42    0.23
  -6   4   0    0.50    0.40
   5  -4   0    5.84    1.91
   5  -4   0    4.92    1.62
   5  -4   0    6.15    2.13
   5  -4   0    6.20    1.23
   5  -4   0    5.37    0.48
   5  -4   0    5.54    0.73
  -5   4   0    5.99    0.50
  -5   4   0    5.46    0.78
  -5   4   0    5.18    0.55
  -5   4   0    5.16    1.06
  -5   4   0    5.10    0.49
  -5   4   0    5.29    0.41
   4  -4   0    4.09    1.09
   4  -4   0    3.56    1.11
   4  -4   0    4.13    1.41
   4  -4   0    2.50    1.73
   4  -4   0    3.78    0.54
   4  -4   0    3.77    1.59
   4  -4   0    3.52    0.51
  -4   4   0    3.62    0.41
  -4   4   0    3.07    0.46
  -4   4   0    3.54    0.42
  -4   4   0    5.06    0.93
  -4   4   0    3.37    0.39
  -4   4   0    3.28    0.48
   3  -4   0   21.47    2.52
   3  -4   0   19.33    1.99
   3  -4   0   21.39    1.45
   3  -4   0   20.38    1.11
   3  -4   0   21.30    1.53
  -3   4   0   21.32    0.99
  -3   4   0   21.27    1.04
  -3   4   0   20.54    1.24
  -3   4   0   21.46    0.98
   2  -4   0   50.65    3.24
   2  -4   0   46.44    2.32
   2  -4   0   47.30    3.32
   2  -4   0   45.40    2.29
   2  -4   0   48.60    2.76
  -2   4   0   46.97    1.93
  -2   4   0   46.50    2.10
  -2   4   0   47.27    1.93
  -2   4   0   47.73    1.97
  -2   4   0   46.96    1.98
   1  -4   0   15.42    1.10
   1  -4   0   15.80    1.50
   1  -4   0   15.75    1.73
  -1   4   0   12.55    0.79
  -1   4   0   16.05    0.72
  -1   4   0   13.78    0.97
  -1   4   0   15.49    0.73
   0  -4   0    2.32    0.61
   0  -4   0    1.91    0.81
   0  -4   0    2.01    0.36
   0  -4   0    1.94    0.80
   0  -4   0    1.73    0.65
   0  -4   0    2.10    0.40
   0   4   0    2.12    0.25
   0   4   0    2.30    0.26
   0   4   0    2.00    0.37
  -1  -4   0   42.66    2.04
  -1  -4   0   41.21    1.71
  -1  -4   0   41.09    1.81
  -1  -4   0   43.30    2.58
  -1  -4   0   40.94    2.22
   1   4   0   42.06    1.84
   1   4   0   42.62    1.72
   1   4   0   41.42    1.70
  -2  -4   0   24.46    1.21
  -2  -4   0   24.64    1.44
  -2  -4   0   24.38    1.08
   2   4   0   24.63    1.13
   2   4   0   24.40    1.09
   2   4   0   24.56    1.04
   2   4   0   24.17    1.03
   2   4   0   25.99    1.29
   2   4   0   24.58    1.20
  -3  -4   0   21.70    1.15
  -3  -4   0   21.87    1.38
  -3  -4   0   20.08    0.95
   3   4   0   21.09    0.95
   3   4   0   21.43    1.10
  -4  -4   0    7.04    0.65
  -4  -4   0    6.53    0.73
  -4  -4   0    6.21    0.49
   4   4   0    6.72    2.05
   4   4   0    5.91    0.96
   4   4   0    7.16    0.54
   4   4   0    7.53    0.78
  -5  -4   0    0.65    0.73
  -5  -4   0    0.13    0.30
  -5  -4   0    0.43    0.29
  -5  -4   0    0.87    0.53
   5   4   0    1.35    0.33
   5   4   0    1.40    0.69
  -6  -4   0    0.19    0.62
  -6  -4   0    0.58    0.33
  -6  -4   0    0.60    0.30
   6   4   0   -1.64    1.00
   6   4   0    0.56    0.94
   6   4   0   -0.14    0.59
   6   4   0    0.60    0.38
  -7  -4   0    3.13    0.57
  -7  -4   0    2.67    0.74
   7   4   0    1.99    1.32
   7   4   0    2.90    0.60
   8   4   0    1.39    0.38
   9   4   0    0.14    0.22
   7  -5   0    0.65    0.22
   7  -5   0    0.76    0.35
  -7   5   0    1.45    0.29
  -7   5   0    0.18    0.17
  -7   5   0    0.49    0.22
   6  -5   0   -0.17    2.16
   6  -5   0   -0.69    3.35
   6  -5   0   -0.23    0.42
   6  -5   0    0.03    0.32
  -6   5   0    0.29    0.24
  -6   5   0   -0.34    0.29
  -6   5   0    0.27    0.45
  -6   5   0    0.18    0.23
   5  -5   0    3.71    0.66
   5  -5   0    3.10    1.69
   5  -5   0    4.16    0.56
   5  -5   0    2.60    3.69
   5  -5   0    2.74    2.48
   5  -5   0    4.81    1.55
  -5   5   0    3.65    0.41
  -5   5   0    2.01    0.80
  -5   5   0    4.00    0.47
  -5   5   0    4.36    0.48
  -5   5   0    3.84    0.60
   4  -5   0   17.29    0.91
   4  -5   0   15.52    3.51
   4  -5   0   17.60    1.94
   4  -5   0   18.09    1.54
   4  -5   0   17.99    2.04
   4  -5   0   17.73    1.13
   4  -5   0   17.59    3.16
  -4   5   0   17.03    0.85
  -4   5   0   18.57    1.12
  -4   5   0   19.23    1.60
  -4   5   0   18.01    0.89
  -4   5   0   18.56    0.98
  -4   5   0   18.42    0.89
   3  -5   0    1.16    1.68
   3  -5   0   -0.38    0.37
   3  -5   0   -0.01    0.89
   3  -5   0   -0.43    0.51
   3  -5   0   -0.24    0.62
   3  -5   0   -0.08    0.56
   3  -5   0    0.61    0.40
   3  -5   0    0.90    0.37
   3  -5   0   -0.53    1.38
  -3   5   0    0.32    0.22
  -3   5   0    0.42    0.29
  -3   5   0    0.37    0.37
  -3   5   0   -0.53    0.62
  -3   5   0    0.19    0.21
  -3   5   0    0.19    0.29
   2  -5   0   -0.34    0.71
   2  -5   0    0.55    0.42
   2  -5   0    0.65    0.58
   2  -5   0    0.44    0.22
   2  -5   0    0.21    0.35
   2  -5   0    0.43    0.43
   2  -5   0    0.66    0.86
   2  -5   0   -0.32    0.82
  -2   5   0    0.37    0.27
  -2   5   0    0.55    0.17
  -2   5   0    0.57    0.20
  -2   5   0    0.32    0.48
  -2   5   0    0.39    0.33
  -2   5   0    0.41    0.27
  -2   5   0    0.32    0.21
  -2   5   0    0.40    0.44
   1  -5   0    9.73    0.58
   1  -5   0    8.40    1.83
   1  -5   0   10.07    0.63
   1  -5   0    9.81    1.88
   1  -5   0    9.71    1.03
   1  -5   0   10.67    0.98
   1  -5   0    9.75    1.35
  -1   5   0    9.49    0.56
  -1   5   0    9.05    0.60
  -1   5   0    9.61    0.60
  -1   5   0    9.60    0.56
  -1   5   0    9.07    0.84
   0  -5   0    2.72    1.07
   0  -5   0    3.18    0.98
   0  -5   0    3.22    0.68
   0  -5   0    3.27    0.42
   0  -5   0    2.77    0.96
   0  -5   0    2.52    0.33
   0  -5   0    2.58    0.70
   0   5   0    2.98    0.34
   0   5   0    3.04    0.40
   0   5   0    3.38    0.36
   0   5   0    3.62    0.58
  -1  -5   0    2.46    0.32
  -1  -5   0    2.76    0.45
  -1  -5   0    2.20    1.05
  -1  -5   0    1.92    0.85
  -1  -5   0    2.71    0.67
   1   5   0    2.27    0.34
   1   5   0    2.48    0.47
   1   5   0    1.97    0.31
  -2  -5   0   13.63    0.92
  -2  -5   0   13.29    1.02
  -2  -5   0   13.64    0.70
  -2  -5   0   13.70    0.76
   2   5   0   13.78    0.71
   2   5   0   13.54    0.95
   2   5   0   12.35    0.73
  -3  -5   0    1.91    0.39
  -3  -5   0    2.39    0.48
  -3  -5   0    2.71    0.76
  -3  -5   0    2.69    0.34
  -3  -5   0    2.29    0.46
  -3  -5   0    1.61    0.34
   3   5   0    2.37    0.37
   3   5   0    2.89    0.60
  -4  -5   0    2.88    0.48
  -4  -5   0    4.20    0.55
  -4  -5   0    4.27    0.83
  -4  -5   0    4.25    0.44
   4   5   0    3.62    0.89
   4   5   0    3.90    0.68
   4   5   0    3.70    0.84
   4   5   0    4.73    0.91
   4   5   0    4.71    0.61
   4   5   0    5.20    0.70
  -5  -5   0    0.70    0.32
  -5  -5   0    0.06    1.02
   5   5   0    0.98    0.59
   5   5   0    0.48    0.94
   5   5   0    1.05    0.53
   5   5   0    0.72    1.10
   7   5   0    3.06    1.18
   8   5   0    0.25    0.38
   7  -6   0    0.93    0.31
  -7   6   0    1.22    0.19
   6  -6   0    1.07    0.44
   6  -6   0    0.67    0.34
  -6   6   0    0.53    0.19
  -6   6   0    0.46    0.24
  -6   6   0    0.78    0.24
   5  -6   0    6.58    1.99
   5  -6   0    5.05    0.56
   5  -6   0    4.30    3.23
   5  -6   0    4.21    0.62
  -5   6   0    5.80    0.46
  -5   6   0    5.25    0.51
  -5   6   0    5.09    0.48
   4  -6   0    2.01    1.68
   4  -6   0    4.88    1.65
   4  -6   0    4.26    0.67
   4  -6   0    3.00    2.54
   4  -6   0    3.34    3.61
   4  -6   0    3.98    0.88
   4  -6   0    3.85    0.66
  -4   6   0    2.86    0.47
  -4   6   0    4.01    0.35
  -4   6   0    2.65    0.77
  -4   6   0    3.35    0.50
  -4   6   0    2.21    1.57
  -4   6   0    3.82    0.50
   3  -6   0    6.49    2.54
   3  -6   0    6.83    1.31
   3  -6   0    5.54    1.93
   3  -6   0    5.89    0.88
   3  -6   0    5.91    1.07
   3  -6   0    5.09    1.81
   3  -6   0    7.05    0.78
   3  -6   0    5.76    0.66
  -3   6   0    5.70    0.58
  -3   6   0    6.37    0.54
  -3   6   0    5.76    0.81
  -3   6   0    7.14    0.62
  -3   6   0    6.23    0.44
  -3   6   0    4.83    1.06
   2  -6   0   10.64    1.89
   2  -6   0   10.43    2.85
   2  -6   0   11.22    2.62
   2  -6   0   10.25    1.12
   2  -6   0    9.28    1.14
   2  -6   0    9.20    0.75
   2  -6   0   10.87    0.78
  -2   6   0    9.93    0.57
  -2   6   0    8.89    0.83
  -2   6   0    9.56    1.29
  -2   6   0   11.23    0.70
  -2   6   0   10.30    0.72
  -2   6   0   10.13    0.64
   1  -6   0    0.69    0.33
   1  -6   0    0.54    1.42
   1  -6   0    1.16    0.33
   1  -6   0    0.53    0.40
   1  -6   0    0.08    1.69
   1  -6   0    0.63    0.94
   1  -6   0    0.60    0.26
   1  -6   0    0.71    0.39
   1  -6   0    0.74    0.26
   1  -6   0    0.87    0.58
  -1   6   0    0.51    0.23
  -1   6   0    0.54    0.26
  -1   6   0    0.04    0.35
  -1   6   0    0.18    0.62
  -1   6   0    0.58    0.29
   0  -6   0    5.40    2.09
   0  -6   0    6.64    0.49
   0  -6   0    6.64    0.53
   0  -6   0    6.53    0.46
   0  -6   0    6.98    0.96
   0  -6   0    6.64    1.49
   0  -6   0    6.63    0.78
   0  -6   0    7.21    0.92
   0   6   0    6.00    0.94
   0   6   0    7.17    0.54
   0   6   0    7.09    0.51
   0   6   0    6.97    0.61
  -1  -6   0   14.67    0.78
  -1  -6   0   15.09    0.77
  -1  -6   0   14.73    1.17
  -1  -6   0   15.47    1.27
  -1  -6   0   13.63    1.05
  -1  -6   0   13.43    0.74
   1   6   0   15.37    1.18
   1   6   0   14.68    0.80
   1   6   0   14.61    0.85
   1   6   0   14.91    0.80
  -2  -6   0    9.49    0.88
  -2  -6   0   10.11    0.98
  -2  -6   0    9.35    0.94
  -2  -6   0    9.16    0.62
  -2  -6   0    9.89    0.67
  -2  -6   0   10.33    1.03
  -2  -6   0   10.64    0.64
   2   6   0    8.41    1.10
   2   6   0   10.84    0.66
   2   6   0   10.01    0.73
  -3  -6   0    4.62    0.40
  -3  -6   0    5.19    0.75
  -3  -6   0    4.31    0.91
  -3  -6   0    4.81    0.49
  -3  -6   0    5.10    0.57
  -3  -6   0    4.82    0.79
   3   6   0    5.16    0.53
   3   6   0    4.52    0.66
   3   6   0    5.18    0.94
  -4  -6   0    2.89    1.02
  -4  -6   0    1.17    0.25
  -4  -6   0    1.22    0.27
   4   6   0    0.74    1.07
   4   6   0    1.17    0.61
  -5  -6   0    4.26    0.56
   6  -7   0    0.24    0.28
  -6   7   0    0.25    0.30
  -6   7   0    0.31    0.14
   5  -7   0    0.34    0.40
  -5   7   0    0.20    0.14
  -5   7   0    0.31    0.21
   4  -7   0   -0.57    2.30
   4  -7   0    0.69    0.90
  -4   7   0   -0.39    0.28
   3  -7   0    4.42    0.44
   3  -7   0    3.66    0.77
   3  -7   0    3.63    1.95
   3  -7   0    4.43    1.08
   3  -7   0    4.95    2.14
   3  -7   0    4.07    0.69
  -3   7   0    4.17    0.42
  -3   7   0    4.66    0.49
   2  -7   0    0.86    0.73
   2  -7   0    0.92    0.24
   2  -7   0    0.16    2.21
   2  -7   0    0.29    1.57
   2  -7   0    0.84    1.47
   2  -7   0    1.96    1.75
   2  -7   0    0.54    0.55
   2  -7   0    1.14    0.48
  -2   7   0    0.82    0.25
  -2   7   0    0.75    0.70
  -2   7   0    1.09    0.31
  -2   7   0    1.11    0.41
  -2   7   0   -0.51    1.14
   1  -7   0   -0.27    0.29
   1  -7   0    0.30    0.44
   1  -7   0    0.17    0.50
   1  -7   0   -0.21    0.41
   1  -7   0   -0.06    2.07
   1  -7   0   -0.21    0.96
   1  -7   0    0.06    0.19
  -1   7   0    0.32    0.53
  -1   7   0   -0.33    0.56
  -1   7   0    0.13    0.25
  -1   7   0    0.23    0.27
  -1   7   0   -0.34    1.01
   0  -7   0   50.37    2.10
   0  -7   0   50.97    2.08
   0  -7   0   48.25    2.24
   0  -7   0   49.64    2.04
   0  -7   0   48.57    2.52
   0  -7   0   45.51    4.53
   0  -7   0   49.28    3.62
   0  -7   0   49.30    2.74
   0   7   0   49.90    2.07
   0   7   0   46.77    2.57
   0   7   0   50.40    2.22
   0   7   0   49.35    2.10
  -1  -7   0    6.52    0.50
  -1  -7   0    7.57    0.83
  -1  -7   0    7.22    0.70
  -1  -7   0    7.32    0.53
  -1  -7   0    7.33    0.50
  -1  -7   0    7.17    0.93
   1   7   0    7.29    0.54
   1   7   0    6.94    0.82
   1   7   0    7.42    0.64
   1   7   0    7.35    1.36
  -2  -7   0   12.26    0.67
  -2  -7   0   11.41    1.07
  -2  -7   0   12.36    0.69
  -2  -7   0   12.29    1.18
  -2  -7   0   11.96    1.02
  -2  -7   0   12.53    0.73
   2   7   0   10.54    0.98
   2   7   0   11.98    0.77
   2   7   0   11.15    1.59
  -3  -7   0   -0.02    0.27
  -3  -7   0   -0.14    0.53
  -3  -7   0    0.01    0.33
  -3  -7   0    0.14    0.52
  -3  -7   0   -0.10    0.29
   3   7   0    0.25    0.71
   3   7   0   -1.86    1.30
  -4  -7   0    0.97    0.28
  -4  -7   0    1.15    0.49
   4   7   0    1.49    0.92
   4   7   0   -2.07    1.47
  -5  -7   0    2.82    0.52
   5  -8   0    0.37    0.27
  -5   8   0    0.13    0.37
  -5   8   0    0.10    0.13
   4  -8   0    3.08    0.57
  -4   8   0    2.60    0.41
  -4   8   0    3.45    0.29
   3  -8   0   -0.17    0.58
   3  -8   0    0.15    0.29
   3  -8   0   -0.10    0.53
  -3   8   0    0.11    0.15
  -3   8   0   -0.28    0.30
  -3   8   0    0.08    0.17
   2  -8   0    1.35    0.36
   2  -8   0    3.47    3.57
   2  -8   0    1.82    0.66
   2  -8   0    1.94    0.75
   2  -8   0   -0.12    2.30
   2  -8   0    1.32    0.53
  -2   8   0    0.94    0.47
  -2   8   0    1.33    0.26
  -2   8   0    2.27    0.45
   1  -8   0   12.64    0.71
   1  -8   0   12.16    0.76
   1  -8   0   12.92    5.10
   1  -8   0   13.07    3.31
   1  -8   0   12.52    1.24
   1  -8   0   12.76    1.06
   1  -8   0   12.87    0.89
  -1   8   0   11.63    0.78
  -1   8   0   12.12    0.76
  -1   8   0   12.11    0.69
   0  -8   0    0.60    0.70
   0  -8   0    0.20    0.35
   0  -8   0    0.83    0.50
   0  -8   0    0.88    0.32
   0  -8   0    0.43    0.30
   0   8   0    0.37    0.30
   0   8   0    0.54    0.31
  -1  -8   0   18.22    0.94
  -1  -8   0   19.05    1.41
  -1  -8   0   17.23    0.96
  -1  -8   0   19.31    1.63
  -1  -8   0   18.71    1.23
   1   8   0   18.90    1.00
   1   8   0   18.30    0.98
  -2  -8   0    0.17    0.60
  -2  -8   0    0.40    0.31
  -2  -8   0    0.22    0.70
  -2  -8   0    0.22    0.23
  -2  -8   0    0.26    0.35
   2   8   0   -0.05    0.32
   2   8   0    0.58    0.33
  -3  -8   0    0.46    0.42
  -3  -8   0    0.20    0.32
   3   8   0    0.51    0.26
   3   8   0    0.70    0.35
  -4  -8   0    3.44    0.51
  -5  -8   0    0.14    0.26
   3  -9   0    1.21    0.42
   3  -9   0    0.52    0.36
  -3   9   0    1.52    0.22
  -3   9   0    0.98    0.23
   2  -9   0   -0.08    0.79
   2  -9   0    0.48    0.50
   2  -9   0    0.04    0.48
  -2   9   0    0.04    0.20
  -2   9   0    0.29    0.32
  -2   9   0    0.52    0.17
   1  -9   0    1.97    0.73
   1  -9   0    2.67    0.65
   1  -9   0    2.81    0.34
   1  -9   0    2.36    0.58
  -1   9   0    2.29    0.45
  -1   9   0    2.51    0.28
  -1   9   0    1.94    0.35
   0  -9   0    5.23    0.44
   0  -9   0    4.97    0.59
   0  -9   0    6.42    0.76
   0  -9   0    5.45    0.89
   0  -9   0    5.47    0.71
   0   9   0    5.90    0.53
   0   9   0    5.06    0.38
   0   9   0    5.43    0.47
  -1  -9   0    0.50    0.31
  -1  -9   0    0.47    0.48
  -1  -9   0    0.26    0.38
  -1  -9   0    1.03    0.27
  -1  -9   0    0.33    0.54
   1   9   0    0.96    0.38
   1   9   0    0.70    0.25
  -2  -9   0    0.40    0.25
  -2  -9   0    0.16    0.48
   2   9   0    0.55    0.28
   2   9   0    0.51    0.39
  -3  -9   0    3.75    0.40
  -3  -9   0    4.12    0.88
   3   9   0    3.82    0.46
  -4  -9   0    0.10    0.40
   4   9   0    0.12    0.34
  -5  -9   0    1.66    0.31
   1 -10   0    0.41    0.36
  -1  10   0   -0.10    0.13
  -1  10   0   -0.15    0.18
   0 -10   0    1.52    0.52
   0 -10   0    1.05    0.44
   0  10   0    1.24    0.33
   0  10   0    1.18    0.24
  -1 -10   0    0.44    0.38
  -1 -10   0    0.11    0.28
   1  10   0    0.10    0.16
   1  10   0   -0.12    0.17
  -2 -10   0    3.45    0.35
   2  10   0    3.52    0.38
  -3 -10   0    0.62    0.25
   3  10   0    0.93    0.30
   2  10  -1    0.04    0.21
   1  10  -1    0.41    0.24
   0  10  -1    0.10    0.16
   0 -10   1   -0.27    0.32
  -1  10  -1    1.52    0.25
  -1  10  -1    1.29    0.18
  -1  10  -1    1.80    0.28
   1 -10   1    1.98    0.48
   4   9  -1    0.68    0.28
  -4  -9   1    0.36    0.36
  -3  -9   1    7.24    0.53
   2   9  -1    0.55    0.27
   2   9  -1    0.95    0.29
  -2  -9   1    0.36    0.24
  -2  -9   1    0.43    0.37
   1   9  -1    5.11    0.46
  -1  -9   1    4.65    0.42
  -1  -9   1    4.04    0.57
  -1  -9   1    4.91    0.67
   0   9  -1    2.61    0.40
   0   9  -1    2.44    0.29
   0   9  -1    2.90    0.56
   0  -9   1    2.51    0.76
   0  -9   1    2.00    0.44
   0  -9   1    2.50    0.58
   0  -9   1    3.23    0.68
  -1   9  -1   -0.03    0.15
  -1   9  -1    0.41    0.37
  -1   9  -1   -0.13    0.26
   1  -9   1   -0.43    0.46
   1  -9   1    0.03    0.33
   1  -9   1   -0.36    0.77
   1  -9   1    0.27    0.32
  -2   9  -1   -0.05    0.15
  -2   9  -1   -0.05    0.32
  -2   9  -1    0.14    0.14
   2  -9   1    0.74    0.60
   2  -9   1    0.03    0.32
   2  -9   1    0.40    0.29
  -3   9  -1    1.64    0.26
  -3   9  -1    2.95    0.33
   3  -9   1    3.75    0.56
  -5  -8   1    0.85    0.40
  -4  -8   1    9.99    0.62
   3   8  -1    4.77    0.55
  -3  -8   1    4.97    0.54
   2   8  -1    1.87    0.49
   2   8  -1    1.76    0.41
  -2  -8   1    1.85    0.37
  -2  -8   1    1.75    0.60
  -2  -8   1    2.24    0.62
   1   8  -1    1.35    0.38
   1   8  -1    1.98    0.43
  -1  -8   1    1.97    0.59
  -1  -8   1    1.84    0.84
  -1  -8   1    1.88    0.31
  -1  -8   1    1.65    0.37
  -1  -8   1    1.58    0.59
   0   8  -1    0.53    0.31
   0   8  -1    0.48    0.33
   0   8  -1    0.97    0.27
   0  -8   1    0.42    0.25
   0  -8   1    0.71    0.32
   0  -8   1    0.70    0.56
   0  -8   1    0.40    0.36
   0  -8   1    0.54    0.50
  -1   8  -1    4.87    0.57
  -1   8  -1    2.31    1.36
  -1   8  -1    3.11    0.69
  -1   8  -1    5.27    0.44
  -1   8  -1    4.98    0.56
   1  -8   1    4.84    0.46
   1  -8   1    5.18    0.74
   1  -8   1    4.63    0.76
   1  -8   1    4.27    1.09
   1  -8   1    3.60    0.43
  -2   8  -1   18.05    1.00
  -2   8  -1   17.20    0.94
   2  -8   1   18.40    3.65
   2  -8   1   19.21    1.28
   2  -8   1   19.63    1.56
   2  -8   1   15.38    5.27
   2  -8   1   17.23    1.60
  -3   8  -1    0.88    0.38
  -3   8  -1    1.70    0.25
  -3   8  -1    1.85    0.33
   3  -8   1    2.46    0.86
   3  -8   1    0.92    1.10
   3  -8   1    1.64    0.43
  -4   8  -1    0.73    0.16
  -4   8  -1    0.74    0.23
   4  -8   1    0.53    0.41
  -5   8  -1    0.07    0.12
   5  -8   1   -0.03    0.26
  -5  -7   1    5.72    0.61
  -4  -7   1    0.52    0.34
   3   7  -1   -1.65    1.34
   3   7  -1    0.52    0.81
  -3  -7   1    9.30    0.97
   2   7  -1    2.86    1.19
   2   7  -1    5.59    0.95
   2   7  -1    5.22    0.57
   2   7  -1    6.25    0.60
  -2  -7   1    5.58    0.86
  -2  -7   1    5.08    0.59
  -2  -7   1    5.81    1.13
  -2  -7   1    5.25    0.53
  -2  -7   1    5.89    0.79
   1   7  -1    5.18    0.49
   1   7  -1    4.83    0.87
   1   7  -1    3.64    1.08
   1   7  -1    3.43    1.24
   1   7  -1    4.90    0.54
  -1  -7   1    4.80    0.85
  -1  -7   1    5.02    0.63
  -1  -7   1    4.90    0.73
  -1  -7   1    4.64    0.52
  -1  -7   1    4.43    0.45
   0   7  -1   41.73    1.84
   0  -7   1   41.10    1.98
   0  -7   1   41.47    2.50
   0  -7   1   42.06    2.27
   0  -7   1   42.60    1.83
   0  -7   1   42.36    1.82
  -1   7  -1    0.39    0.62
  -1   7  -1   -0.25    1.13
  -1   7  -1   -0.98    1.10
  -1   7  -1    0.33    0.62
  -1   7  -1    0.49    0.28
  -1   7  -1    0.76    0.24
  -1   7  -1    0.55    0.25
   1  -7   1    0.26    0.51
   1  -7   1    0.45    0.47
   1  -7   1    0.61    1.63
   1  -7   1    0.45    0.31
   1  -7   1    0.64    0.23
   1  -7   1    0.72    0.68
   1  -7   1   -0.06    1.59
  -2   7  -1    2.24    1.99
  -2   7  -1    3.54    1.34
  -2   7  -1    2.64    0.55
  -2   7  -1    2.29    0.38
  -2   7  -1    2.07    0.57
   2  -7   1    2.27    0.38
   2  -7   1    2.33    0.80
   2  -7   1    2.88    0.71
   2  -7   1    1.51    1.52
   2  -7   1    2.08    0.65
  -3   7  -1    9.72    0.66
  -3   7  -1    9.62    0.59
   3  -7   1   10.04    1.16
   3  -7   1    9.87    0.62
   3  -7   1    9.36    1.32
   3  -7   1    9.49    2.09
   3  -7   1    7.33    3.13
   3  -7   1   10.17    0.78
  -4   7  -1    1.37    0.27
  -4   7  -1    1.34    0.33
  -4   7  -1    1.35    0.26
  -4   7  -1    1.53    0.27
   4  -7   1    1.68    2.45
   4  -7   1    2.75    2.36
   4  -7   1    1.50    0.41
  -5   7  -1   -0.01    0.13
  -5   7  -1    0.17    0.29
   5  -7   1    0.15    0.43
  -6   7  -1    0.26    0.22
  -6   7  -1   -0.19    0.32
   6  -7   1    0.47    0.27
  -5  -6   1    5.08    0.59
   4   6  -1    2.48    0.77
   4   6  -1    4.07    1.29
   3   6  -1    9.89    1.10
   3   6  -1    4.15    1.02
   3   6  -1    8.49    1.48
   3   6  -1    4.52    0.80
  -3  -6   1    9.62    0.60
  -3  -6   1    7.06    0.97
   2   6  -1    6.28    0.70
   2   6  -1    6.92    1.24
  -2  -6   1    6.89    1.05
  -2  -6   1    6.68    0.52
  -2  -6   1    5.91    0.69
  -2  -6   1    6.54    0.54
  -2  -6   1    6.15    0.92
   1   6  -1    3.64    0.51
   1   6  -1    4.60    0.84
   1   6  -1    4.44    0.61
  -1  -6   1    5.09    0.43
  -1  -6   1    4.89    0.40
  -1  -6   1    5.05    0.77
  -1  -6   1    5.00    0.46
  -1  -6   1    4.46    0.73
  -1  -6   1    5.03    0.69
   0   6  -1    3.60    0.64
   0   6  -1    4.20    0.60
   0   6  -1    3.81    0.78
   0   6  -1    3.80    0.42
   0   6  -1    4.37    0.58
   0   6  -1    3.99    0.45
   0  -6   1    3.54    0.51
   0  -6   1    4.53    1.43
   0  -6   1    3.55    0.69
   0  -6   1    4.00    0.42
   0  -6   1    2.99    0.63
   0  -6   1    3.37    0.39
   0  -6   1    3.18    1.21
  -1   6  -1   18.04    1.09
  -1   6  -1   19.82    1.13
  -1   6  -1   21.06    0.97
  -1   6  -1   21.03    1.49
  -1   6  -1   22.06    1.56
  -1   6  -1   20.98    1.11
   1  -6   1   20.53    1.84
   1  -6   1   18.95    2.49
   1  -6   1   20.04    1.42
   1  -6   1   18.49    2.78
   1  -6   1   20.18    2.25
   1  -6   1   19.01    0.94
   1  -6   1   19.70    1.52
   1  -6   1   18.27    1.18
  -2   6  -1    1.10    0.37
  -2   6  -1   -0.05    0.62
  -2   6  -1    1.22    0.49
  -2   6  -1    1.17    0.48
  -2   6  -1    1.04    0.27
  -2   6  -1    1.14    0.94
  -2   6  -1    1.18    0.29
   2  -6   1    1.59    0.51
   2  -6   1    0.84    1.03
   2  -6   1    1.93    0.36
   2  -6   1    0.62    1.31
   2  -6   1    0.90    1.55
   2  -6   1    0.77    1.19
   2  -6   1    1.25    0.63
   2  -6   1    0.98    0.31
  -3   6  -1    0.59    0.27
  -3   6  -1    1.49    0.99
  -3   6  -1    1.22    0.57
  -3   6  -1    0.70    0.19
  -3   6  -1    0.81    0.46
   3  -6   1    0.61    1.25
   3  -6   1    0.97    0.48
   3  -6   1    1.29    0.37
   3  -6   1    0.07    0.41
   3  -6   1    0.33    1.02
   3  -6   1    2.09    2.19
   3  -6   1    1.31    0.77
   3  -6   1    0.31    2.69
   3  -6   1    0.73    0.65
  -4   6  -1    3.30    1.26
  -4   6  -1    3.28    0.47
  -4   6  -1    2.30    0.33
  -4   6  -1    3.46    0.41
  -4   6  -1    3.20    0.55
   4  -6   1    2.94    0.51
   4  -6   1    1.74    2.67
   4  -6   1    2.44    1.97
   4  -6   1    2.68    0.90
   4  -6   1    3.38    0.47
   4  -6   1    7.72    3.41
  -5   6  -1    1.50    0.31
  -5   6  -1    1.06    0.25
   5  -6   1    1.26    0.62
   5  -6   1    1.61    3.23
   5  -6   1    1.16    0.29
   5  -6   1    1.87    1.58
  -6   6  -1    1.08    0.19
  -6   6  -1    0.56    0.31
   6  -6   1    1.27    0.27
   6  -6   1    1.03    0.48
  -7   6  -1    0.21    0.13
   7  -6   1    0.01    0.43
   7  -6   1    0.18    0.30
  -5  -5   1   -0.16    0.49
  -5  -5   1    3.03    1.47
   4   5  -1   29.20    2.17
   4   5  -1   29.19    1.88
   4   5  -1   29.02    1.47
   4   5  -1   28.69    1.48
  -4  -5   1   27.92    1.84
  -4  -5   1   29.24    1.32
   3   5  -1    1.14    0.46
   3   5  -1    1.26    0.66
  -3  -5   1    0.68    0.24
  -3  -5   1    0.77    0.24
  -3  -5   1    0.49    0.58
  -3  -5   1    0.85    0.43
   2   5  -1   10.60    0.64
   2   5  -1    9.82    0.70
   2   5  -1    8.96    0.93
  -2  -5   1   11.48    0.69
  -2  -5   1   10.07    0.90
  -2  -5   1    9.75    0.66
  -2  -5   1   11.02    0.96
  -2  -5   1   10.69    0.61
  -2  -5   1   11.23    0.92
   1   5  -1    7.17    0.58
   1   5  -1    6.18    0.88
   1   5  -1    6.84    0.50
  -1  -5   1    6.98    0.48
  -1  -5   1    7.20    0.78
  -1  -5   1    6.60    0.87
  -1  -5   1    6.93    0.55
  -1  -5   1    6.14    0.55
   0   5  -1  102.14    4.07
   0   5  -1  100.39    4.02
   0   5  -1   96.02    4.20
   0   5  -1   95.19    4.04
   0   5  -1  110.88    4.26
   0  -5   1  104.54    4.52
   0  -5   1  105.62    5.61
   0  -5   1  104.86    4.99
   0  -5   1  112.79    4.58
   0  -5   1  102.00    4.03
   0  -5   1   99.98    4.03
  -1   5  -1    2.67    0.53
  -1   5  -1    2.04    0.49
  -1   5  -1    1.92    0.36
  -1   5  -1    1.88    0.40
  -1   5  -1    1.85    0.36
  -1   5  -1    2.30    0.45
   1  -5   1    1.80    0.47
   1  -5   1    1.60    0.63
   1  -5   1    1.21    1.29
   1  -5   1    1.64    0.73
   1  -5   1    2.09    0.49
   1  -5   1    2.19    1.25
   1  -5   1    1.77    0.35
   1  -5   1    1.74    0.29
  -2   5  -1    1.35    0.41
  -2   5  -1    1.60    0.27
  -2   5  -1    1.69    0.35
  -2   5  -1    0.92    0.30
  -2   5  -1    0.66    0.50
  -2   5  -1    1.25    0.28
  -2   5  -1    1.24    0.33
  -2   5  -1    1.28    0.41
   2  -5   1    1.54    0.45
   2  -5   1    1.38    0.63
   2  -5   1    1.66    0.90
   2  -5   1    1.19    1.43
   2  -5   1    1.92    0.39
   2  -5   1    1.61    1.35
   2  -5   1    1.71    0.57
   2  -5   1    1.62    0.33
   2  -5   1    1.20    0.31
   2  -5   1    1.17    0.59
  -3   5  -1    0.87    0.39
  -3   5  -1    0.45    0.23
  -3   5  -1    0.42    0.23
  -3   5  -1    1.03    0.66
  -3   5  -1    0.13    0.27
  -3   5  -1    0.57    0.39
   3  -5   1    0.75    1.31
   3  -5   1    0.34    0.43
   3  -5   1    0.09    0.64
   3  -5   1   -0.08    0.80
   3  -5   1    0.08    0.62
   3  -5   1    0.50    1.06
   3  -5   1    0.68    0.37
   3  -5   1    0.30    0.25
   3  -5   1   -0.02    0.94
  -4   5  -1   13.25    0.71
  -4   5  -1   11.80    1.44
  -4   5  -1   12.68    0.80
  -4   5  -1   12.46    0.95
  -4   5  -1   13.73    0.72
  -4   5  -1   13.25    0.74
   4  -5   1   11.73    3.53
   4  -5   1   13.19    0.98
   4  -5   1   10.48    2.58
   4  -5   1   12.28    1.22
   4  -5   1   12.12    1.81
   4  -5   1   10.18    3.10
   4  -5   1   12.83    0.82
  -5   5  -1    2.18    1.33
  -5   5  -1    1.38    0.31
  -5   5  -1    1.28    0.44
  -5   5  -1    1.31    0.28
  -5   5  -1    1.36    0.34
  -5   5  -1    1.51    0.84
   5  -5   1    1.05    2.62
   5  -5   1    1.45    0.28
   5  -5   1    1.39    1.24
   5  -5   1    1.87    0.46
   5  -5   1    0.44    2.49
   5  -5   1    1.89    1.19
  -6   5  -1    0.78    0.22
  -6   5  -1    0.39    0.34
   6  -5   1    0.26    2.16
   6  -5   1    0.17    2.52
   6  -5   1    0.86    0.37
   6  -5   1    0.98    0.52
  -7   5  -1    0.95    0.24
  -7   5  -1    1.15    0.23
   7  -5   1    0.95    0.37
   7  -5   1    0.84    0.23
   8   4  -1    1.58    0.42
   7   4  -1    4.99    1.68
   7   4  -1    3.99    0.77
  -7  -4   1    5.51    1.00
   6   4  -1    1.20    0.57
   6   4  -1    2.32    1.34
   5   4  -1   25.08    2.39
  -5  -4   1   24.04    1.42
  -5  -4   1   26.07    1.83
  -5  -4   1   23.13    1.20
   4   4  -1    1.12    0.81
   4   4  -1    0.76    0.57
   4   4  -1    0.80    0.33
   4   4  -1    0.45    0.36
   4   4  -1    0.83    1.37
   4   4  -1    1.36    0.60
   4   4  -1    0.88    0.60
  -4  -4   1    1.75    0.65
   3   4  -1   13.20    0.95
   3   4  -1   13.23    0.75
   3   4  -1   11.51    0.90
  -3  -4   1   13.13    0.65
  -3  -4   1   13.40    0.91
  -3  -4   1   12.63    0.92
   2   4  -1   34.79    1.48
   2   4  -1   33.27    1.37
   2   4  -1   33.44    1.43
   2   4  -1   34.14    1.58
  -2  -4   1   34.14    1.55
  -2  -4   1   31.13    1.40
  -2  -4   1   33.62    1.77
   1   4  -1   25.68    1.10
   1   4  -1   24.27    1.08
   1   4  -1   25.84    1.27
  -1  -4   1   25.96    1.22
  -1  -4   1   25.40    1.47
  -1  -4   1   24.05    1.09
  -1  -4   1   25.64    2.12
   0   4  -1   13.10    0.67
   0   4  -1   14.67    0.83
   0   4  -1   13.62    0.67
   0  -4   1   13.55    1.17
   0  -4   1   13.28    1.04
   0  -4   1   13.50    0.67
   0  -4   1   13.66    1.66
  -1   4  -1    5.42    0.74
  -1   4  -1    5.77    0.55
  -1   4  -1    5.06    0.39
  -1   4  -1    5.19    0.46
  -1   4  -1    3.95    0.42
   1  -4   1    4.64    1.36
   1  -4   1    5.03    0.40
   1  -4   1    4.67    1.30
   1  -4   1    5.01    0.93
   1  -4   1    5.17    0.74
   1  -4   1    4.81    0.69
  -2   4  -1   94.53    3.84
  -2   4  -1   96.72    3.79
  -2   4  -1   94.95    3.94
  -2   4  -1   97.82    3.80
  -2   4  -1   99.46    3.97
  -2   4  -1   99.43    3.83
   2  -4   1   95.72    4.22
   2  -4   1   96.63    4.26
   2  -4   1   99.01    5.43
   2  -4   1   96.10    5.21
   2  -4   1   96.24    4.71
   2  -4   1   98.09    3.78
  -3   4  -1    0.89    0.57
  -3   4  -1    0.80    0.27
  -3   4  -1    1.39    0.22
  -3   4  -1    1.49    0.47
  -3   4  -1    1.44    0.31
  -3   4  -1    1.28    0.37
  -3   4  -1    1.44    0.31
  -3   4  -1    1.65    0.27
  -3   4  -1    1.71    0.50
   3  -4   1    1.16    0.50
   3  -4   1    2.03    1.51
   3  -4   1    1.52    0.37
   3  -4   1    1.64    0.62
   3  -4   1    1.32    0.49
   3  -4   1    1.14    1.23
   3  -4   1    1.12    0.65
  -4   4  -1   -0.10    0.34
  -4   4  -1    0.03    0.20
  -4   4  -1    0.42    0.61
  -4   4  -1    0.22    0.24
  -4   4  -1    0.30    0.31
  -4   4  -1   -0.02    0.18
  -4   4  -1   -0.02    0.21
   4  -4   1   -0.23    0.43
   4  -4   1    0.36    0.69
   4  -4   1   -1.25    1.58
   4  -4   1    0.21    0.30
   4  -4   1    0.65    0.58
   4  -4   1    0.02    1.46
  -5   4  -1    0.69    0.53
  -5   4  -1    0.26    0.25
  -5   4  -1    0.55    0.90
  -5   4  -1    0.10    0.27
  -5   4  -1    0.18    0.22
  -5   4  -1    0.19    0.31
   5  -4   1   -0.52    1.08
   5  -4   1    0.13    0.30
   5  -4   1    0.87    2.47
   5  -4   1    0.18    1.28
   5  -4   1    0.45    0.46
   5  -4   1    0.46    2.01
  -6   4  -1    5.27    0.50
  -6   4  -1    5.37    0.45
  -6   4  -1    4.50    0.65
  -6   4  -1    5.17    0.44
   6  -4   1    5.03    0.46
   6  -4   1    4.75    0.74
   6  -4   1    3.05    2.99
   6  -4   1    5.63    1.75
  -7   4  -1    1.99    0.45
  -7   4  -1    2.04    0.27
  -7   4  -1    2.21    0.44
  -7   4  -1    1.68    0.37
   7  -4   1    2.54    0.63
   7  -4   1    2.31    0.34
  -8   4  -1   -0.11    0.15
  -8   4  -1    0.26    0.20
  -8   4  -1    0.20    0.14
   8  -4   1   -0.13    0.18
   8   3  -1    0.44    0.44
  -8  -3   1    0.96    0.45
  -7  -3   1    0.54    0.31
  -7  -3   1    1.22    0.72
   6   3  -1    0.19    0.58
   6   3  -1   -0.06    1.02
  -6  -3   1    0.56    0.30
  -6  -3   1    0.49    0.30
  -6  -3   1    1.23    0.66
   5   3  -1    0.10    0.71
   5   3  -1   -0.29    1.57
   5   3  -1    0.97    1.72
   5   3  -1   -0.30    0.62
   5   3  -1    0.41    0.38
   5   3  -1   -0.08    0.92
  -5  -3   1   -0.30    0.28
  -5  -3   1   -0.16    0.27
  -5  -3   1    0.63    0.75
  -5  -3   1   -0.04    0.43
   4   3  -1   25.92    1.54
   4   3  -1   26.14    2.44
   4   3  -1   27.89    1.22
   4   3  -1   26.40    1.43
  -4  -3   1   25.14    1.30
  -4  -3   1   25.87    1.31
  -3  -3   1   29.32    1.13
  -3  -3   1   23.94    1.25
  -3  -3   1   23.98    1.28
   2   3  -1    8.06    0.63
  -2  -3   1    8.58    0.57
   1   3  -1    0.34    0.12
   1   3  -1    0.85    0.27
   0   3  -1    1.57    0.18
   0   3  -1    1.35    0.25
   0  -3   1    1.70    0.66
   0  -3   1    1.62    0.42
   0  -3   1    1.61    0.38
   0  -3   1    1.86    0.65
  -1   3  -1   42.39    1.72
  -1   3  -1   43.51    1.73
  -1   3  -1   44.42    1.84
   1  -3   1   42.62    2.62
   1  -3   1   42.38    2.28
   1  -3   1   43.48    2.01
   1  -3   1   42.37    2.67
  -2   3  -1    9.09    0.50
  -2   3  -1    8.96    0.49
  -2   3  -1    9.19    0.47
  -2   3  -1    8.54    0.60
  -2   3  -1    9.38    0.63
   2  -3   1    8.93    1.40
   2  -3   1    9.25    0.94
   2  -3   1    9.02    0.80
   2  -3   1    8.82    1.39
  -3   3  -1   36.74    1.53
  -3   3  -1   38.80    1.57
  -3   3  -1   39.92    1.62
  -3   3  -1   39.34    1.76
  -3   3  -1   38.37    1.70
  -3   3  -1   35.41    1.64
  -3   3  -1   39.93    1.58
  -3   3  -1   36.32    1.54
   3  -3   1   38.18    2.00
   3  -3   1   37.46    1.68
   3  -3   1   38.18    2.81
   3  -3   1   38.41    2.39
   3  -3   1   37.50    2.89
   3  -3   1   36.51    1.96
  -4   3  -1    6.68    0.80
  -4   3  -1    7.56    0.52
  -4   3  -1    5.22    0.51
  -4   3  -1    7.83    0.49
  -4   3  -1    7.94    0.56
   4  -3   1    7.11    1.93
   4  -3   1    6.86    0.82
   4  -3   1    8.18    1.91
   4  -3   1    7.06    1.00
   4  -3   1    8.15    0.54
   4  -3   1    6.63    1.37
  -5   3  -1    8.37    0.63
  -5   3  -1    8.75    0.62
  -5   3  -1    8.26    1.07
  -5   3  -1    8.87    0.61
  -5   3  -1    8.47    0.56
  -5   3  -1    8.44    0.55
   5  -3   1    8.08    0.87
   5  -3   1    7.91    2.61
   5  -3   1    8.71    1.35
   5  -3   1    8.21    2.68
   5  -3   1    9.04    2.68
   5  -3   1    7.83    0.64
  -6   3  -1    6.20    1.25
  -6   3  -1    5.24    0.47
  -6   3  -1    5.50    0.49
  -6   3  -1    4.87    0.58
  -6   3  -1    5.29    0.43
  -6   3  -1    4.62    0.88
   6  -3   1    4.19    3.14
   6  -3   1    5.52    0.47
   6  -3   1    5.35    0.81
   6  -3   1    5.46    1.81
   6  -3   1    2.67    2.58
   6  -3   1    5.37    1.83
  -7   3  -1    5.69    0.44
  -7   3  -1    6.24    0.56
  -7   3  -1    6.87    0.50
   7  -3   1    8.48    2.89
   7  -3   1    1.09    5.28
   7  -3   1    6.00    1.38
   7  -3   1    6.39    0.48
  -8   3  -1    0.52    0.24
  -8   3  -1    0.27    0.16
  -8   3  -1    0.18    0.37
   8  -3   1    0.50    0.19
   9   2  -1    0.44    0.17
   9   2  -1    0.58    0.26
   8   2  -1    1.03    0.54
  -8  -2   1    1.71    0.31
  -8  -2   1    2.13    0.62
  -7  -2   1    4.12    0.62
  -7  -2   1    3.16    0.46
  -7  -2   1    3.31    0.90
   6   2  -1    0.20    1.17
   6   2  -1   -0.32    2.30
   6   2  -1    3.77    0.77
   6   2  -1    3.02    0.59
   6   2  -1    1.11    1.44
   6   2  -1   -1.49    2.68
  -6  -2   1    3.36    0.89
  -6  -2   1    1.92    0.41
  -6  -2   1    3.07    0.45
  -6  -2   1    3.24    0.45
   5   2  -1    6.83    2.19
   5   2  -1    8.72    1.55
   5   2  -1    8.31    2.28
   5   2  -1    8.94    1.10
  -5  -2   1    7.98    0.61
  -5  -2   1    8.73    0.55
  -5  -2   1    8.80    0.71
  -5  -2   1    6.73    0.75
   4   2  -1   31.71    2.37
   4   2  -1   31.00    1.97
   4   2  -1   30.41    1.62
   4   2  -1   29.85    2.41
  -4  -2   1   27.21    1.32
  -4  -2   1   29.19    1.37
  -4  -2   1   29.61    1.45
   3   2  -1    9.62    0.60
   3   2  -1    9.34    1.23
   3   2  -1    9.30    0.72
   3   2  -1    9.74    0.47
  -2  -2   1    6.06    0.39
   1   2  -1  150.31    5.72
   1   2  -1  141.67    5.67
  -1  -2   1  155.80    5.74
   0   2  -1    9.24    0.43
   0   2  -1    9.34    0.49
   0  -2   1   10.30    0.96
   0  -2   1    9.29    0.59
   0  -2   1    9.13    0.74
   0  -2   1    9.65    0.48
   0  -2   1    9.84    0.94
  -1   2  -1    3.05    0.21
  -1   2  -1    2.47    0.28
   1  -2   1    2.86    0.71
   1  -2   1    3.32    0.37
   1  -2   1    2.59    0.69
   1  -2   1    3.02    0.19
   1  -2   1    2.87    0.50
   1  -2   1    3.04    0.15
  -2   2  -1  143.18    5.63
  -2   2  -1  148.42    5.73
  -2   2  -1  148.94    5.69
  -2   2  -1  144.72    5.62
  -2   2  -1  148.63    5.65
   2  -2   1  143.32    5.66
   2  -2   1  150.19    5.62
   2  -2   1  152.12    6.57
   2  -2   1  148.92    5.89
   2  -2   1  150.55    6.19
   2  -2   1  146.51    5.69
   2  -2   1  145.46    5.60
   2  -2   1  149.35    6.46
  -3   2  -1    0.94    0.15
  -3   2  -1    0.92    0.16
  -3   2  -1    1.18    0.30
  -3   2  -1    0.75    0.25
  -3   2  -1    0.79    0.18
  -3   2  -1    0.63    0.20
  -3   2  -1    0.86    0.20
  -3   2  -1    0.94    0.29
   3  -2   1    0.72    0.74
   3  -2   1    0.86    0.74
   3  -2   1    0.90    0.54
   3  -2   1    1.03    0.40
   3  -2   1    1.14    0.28
   3  -2   1    1.00    0.21
  -4   2  -1    4.63    0.37
  -4   2  -1    4.64    0.41
  -4   2  -1    4.29    0.36
  -4   2  -1    4.64    0.60
  -4   2  -1    4.84    0.57
   4  -2   1    4.32    0.66
   4  -2   1    4.89    1.54
   4  -2   1    4.66    0.45
   4  -2   1    5.18    0.91
   4  -2   1    4.93    0.81
   4  -2   1    5.13    0.51
   4  -2   1    4.23    1.18
  -5   2  -1    2.74    0.35
  -5   2  -1    2.63    0.61
  -5   2  -1    1.78    0.37
  -5   2  -1    2.30    0.44
  -5   2  -1    1.70    0.36
  -5   2  -1    2.81    0.55
  -5   2  -1    3.09    0.43
   5  -2   1    2.32    0.78
   5  -2   1    2.85    0.59
   5  -2   1    1.64    1.58
   5  -2   1    2.93    0.56
   5  -2   1    2.97    1.32
   5  -2   1    4.05    0.74
   5  -2   1    2.77    0.84
   5  -2   1    3.60    0.61
   5  -2   1    2.42    0.56
   5  -2   1    2.22    1.48
  -6   2  -1   11.41    0.67
  -6   2  -1   11.21    0.68
  -6   2  -1   11.79    0.74
  -6   2  -1   12.81    0.90
  -6   2  -1   11.02    0.69
  -6   2  -1   11.79    1.42
   6  -2   1    9.32    1.32
   6  -2   1   12.55    1.66
   6  -2   1   11.60    1.71
   6  -2   1   13.10    1.24
   6  -2   1   11.32    0.67
   6  -2   1    9.38    1.51
   6  -2   1   11.19    1.00
   6  -2   1   10.66    0.85
   6  -2   1   11.57    2.64
   6  -2   1   10.21    3.24
  -7   2  -1   13.64    0.74
  -7   2  -1   12.62    0.71
  -7   2  -1   13.12    0.80
  -7   2  -1   13.91    0.79
   7  -2   1   13.00    0.73
   7  -2   1   14.69    4.67
   7  -2   1   14.99    2.82
  -8   2  -1    2.07    0.35
  -8   2  -1    2.09    0.43
  -8   2  -1    2.14    0.29
   8  -2   1    2.55    0.33
  -9   2  -1    1.54    0.32
  -9   2  -1    1.28    0.20
   9   1  -1    1.45    0.32
  -9  -1   1    2.37    0.23
   8   1  -1    0.18    0.49
  -8  -1   1    0.78    0.38
  -8  -1   1    0.78    0.21
   7   1  -1    0.46    0.87
  -7  -1   1    1.28    0.29
  -7  -1   1    1.23    0.30
  -7  -1   1    1.99    0.50
  -7  -1   1    1.57    0.44
   6   1  -1   -1.00    2.10
   6   1  -1    0.38    0.61
   6   1  -1   -0.25    1.05
   6   1  -1   -0.46    1.32
   6   1  -1    2.07    2.54
   6   1  -1    0.69    0.57
  -6  -1   1    0.92    0.31
  -6  -1   1    0.85    0.28
  -6  -1   1    0.80    0.54
  -6  -1   1    0.28    0.35
   4   1  -1   40.77    2.65
   4   1  -1   38.19    2.71
   4   1  -1   39.86    2.27
   4   1  -1   38.24    1.90
  -4  -1   1   36.52    1.63
  -4  -1   1   35.94    1.57
  -4  -1   1   36.21    1.58
  -4  -1   1   35.19    1.70
   3   1  -1   26.71    1.09
   3   1  -1   24.77    1.54
   3   1  -1   26.10    1.88
   3   1  -1   26.23    1.13
   3   1  -1   25.56    1.31
   3   1  -1   26.75    1.03
   3   1  -1   24.67    1.77
  -3  -1   1   24.86    1.10
  -3  -1   1   25.53    1.13
   2   1  -1  488.60   18.29
   2   1  -1  500.09   18.99
  -2  -1   1  471.34   18.29
  -2  -1   1  477.74   18.27
  -1  -1   1  183.21    6.79
  -1  -1   1  173.87    6.76
  -1  -1   1  178.85    6.82
   0   1  -1   36.81    1.43
   0   1  -1   38.52    1.46
   0  -1   1   36.45    1.42
   0  -1   1   35.85    1.82
   0  -1   1   35.85    1.67
   0  -1   1   38.85    1.45
  -1   1  -1   99.17    3.80
  -1   1  -1  102.86    3.85
  -1   1  -1   99.15    3.80
  -1   1  -1  101.40    3.84
   1  -1   1   97.39    4.07
   1  -1   1   99.59    4.24
   1  -1   1   99.21    3.92
   1  -1   1  102.74    4.28
   1  -1   1   97.45    3.78
   1  -1   1  100.48    3.81
  -2   1  -1  116.74    4.35
  -2   1  -1  112.02    4.30
  -2   1  -1  110.76    4.33
  -2   1  -1  113.04    4.39
   2  -1   1  117.59    4.97
   2  -1   1  111.06    4.51
   2  -1   1  118.56    5.04
   2  -1   1  109.20    4.31
   2  -1   1  112.78    4.37
   2  -1   1  111.66    4.73
  -3   1  -1    0.66    0.22
  -3   1  -1    0.38    0.10
  -3   1  -1    0.35    0.12
  -3   1  -1    1.33    0.25
   3  -1   1    0.28    0.25
   3  -1   1    0.46    0.23
   3  -1   1    0.41    0.14
   3  -1   1    0.27    0.35
   3  -1   1    0.23    0.45
   3  -1   1    0.22    0.46
  -4   1  -1    6.24    0.41
  -4   1  -1    5.69    0.39
  -4   1  -1    5.99    0.38
  -4   1  -1    6.06    0.57
  -4   1  -1    6.62    0.59
   4  -1   1    3.53    1.13
   4  -1   1    5.86    0.43
   4  -1   1    3.53    0.89
   4  -1   1    5.09    0.61
  -5   1  -1   16.48    0.85
  -5   1  -1   15.69    0.82
  -5   1  -1   15.90    1.09
  -5   1  -1   16.05    0.80
  -5   1  -1   16.42    0.81
  -5   1  -1   16.14    0.94
  -5   1  -1   16.31    0.96
   5  -1   1   16.89    1.11
   5  -1   1   15.51    2.01
   5  -1   1   15.91    0.88
   5  -1   1   15.56    2.08
   5  -1   1   14.86    1.23
   5  -1   1   14.08    1.82
  -6   1  -1    9.95    0.63
  -6   1  -1    9.22    0.73
  -6   1  -1    9.76    0.67
  -6   1  -1    9.47    0.69
  -6   1  -1    9.88    0.57
  -6   1  -1    9.41    0.61
   6  -1   1    8.82    0.79
   6  -1   1   10.12    1.91
   6  -1   1   10.36    3.03
   6  -1   1    8.86    2.88
   6  -1   1    8.25    1.15
   6  -1   1    9.55    1.48
   6  -1   1   10.39    1.05
   6  -1   1    9.98    0.84
   6  -1   1    9.82    0.87
  -7   1  -1    1.86    0.38
  -7   1  -1    0.69    0.37
  -7   1  -1    0.92    0.27
  -7   1  -1    1.19    0.39
   7  -1   1    0.33    2.05
   7  -1   1    1.28    0.49
   7  -1   1    2.17    0.92
   7  -1   1    1.77    0.34
   7  -1   1   -0.87    3.16
   7  -1   1    0.79    1.57
  -8   1  -1    4.17    0.42
  -8   1  -1    2.64    0.51
  -8   1  -1    3.78    0.42
   8  -1   1    2.94    0.50
   8  -1   1    2.78    0.37
   8  -1   1    2.85    0.57
  -9   1  -1    2.32    0.31
  -9   1  -1    1.49    0.27
  -9   1  -1    1.91    0.30
   9  -1   1    2.19    0.35
   9   0  -1    0.40    0.22
   9   0  -1    0.65    0.41
  -9   0   1    0.40    0.14
   8   0  -1    1.34    0.45
  -8   0   1    0.69    0.61
  -8   0   1    0.64    0.36
  -8   0   1    0.89    0.26
   7   0  -1   -1.13    2.24
   7   0  -1    3.07    1.43
   7   0  -1   -0.34    3.79
  -7   0   1    0.56    0.39
  -7   0   1    0.79    0.23
  -7   0   1    0.54    0.26
  -7   0   1    0.21    0.48
   6   0  -1    0.31    1.16
   6   0  -1    5.15    0.77
   6   0  -1    5.03    0.82
   6   0  -1   -0.45    2.50
   6   0  -1   -0.57    2.13
  -6   0   1    4.40    0.58
  -6   0   1    4.57    0.39
  -6   0   1    5.09    0.52
  -6   0   1    4.26    0.42
  -6   0   1    4.59    0.55
   4   0  -1    0.15    0.78
   4   0  -1   -0.33    0.77
  -4   0   1    3.82    0.67
  -4   0   1    2.07    0.35
  -4   0   1    2.41    0.33
  -4   0   1    2.12    0.37
  -4   0   1    2.61    0.37
  -4   0   1    2.65    0.30
   3   0  -1    2.05    0.38
   3   0  -1    2.15    0.66
   3   0  -1    1.64    0.62
   3   0  -1    2.09    0.59
  -3   0   1    2.20    0.23
  -3   0   1    1.92    0.32
  -3   0   1    1.70    0.23
  -3   0   1    1.63    0.22
   2   0  -1    1.78    0.41
   2   0  -1    1.46    0.10
   2   0  -1    1.47    0.14
   2   0  -1    1.83    0.58
   2   0  -1    1.49    0.44
   2   0  -1    1.52    0.24
  -2   0   1    1.69    0.16
  -2   0   1    1.89    0.25
  -2   0   1    1.68    0.15
  -2   0   1    1.67    0.19
   1   0  -1  105.01    4.34
   1   0  -1  106.51    3.90
   1   0  -1  106.18    3.91
   1   0  -1   95.74    4.01
   1   0  -1  100.23    3.89
  -1   0   1  100.97    3.97
  -1   0   1   98.18    3.92
  -1   0   1  106.51    3.93
  -1   0   1  104.28    3.90
  -1   0  -1    0.24    0.13
  -1   0  -1    0.19    0.13
  -1   0  -1    0.22    0.09
  -1   0  -1    0.34    0.09
   1   0   1    0.18    0.13
   1   0   1    0.30    0.14
   1   0   1    0.22    0.10
   1   0   1    0.13    0.25
  -2   0  -1    0.79    0.12
  -2   0  -1    0.47    0.11
  -2   0  -1    0.38    0.14
  -2   0  -1    0.51    0.08
   2   0   1   -0.01    0.34
   2   0   1   -0.06    0.14
   2   0   1   -0.12    0.26
   2   0   1    0.62    0.11
   2   0   1    0.97    0.16
  -3   0  -1    1.93    0.13
  -3   0  -1    1.88    0.20
  -3   0  -1    1.88    0.19
  -3   0  -1    1.95    0.30
  -3   0  -1    1.79    0.19
   3   0   1    1.91    0.25
   3   0   1    1.54    0.19
  -4   0  -1   80.26    3.09
  -4   0  -1   83.16    3.23
  -4   0  -1   82.12    3.16
  -4   0  -1   66.02    3.29
  -4   0  -1   82.37    3.08
   4   0   1   75.58    3.09
   4   0   1   78.72    3.24
  -5   0  -1    4.07    0.41
  -5   0  -1    4.64    0.58
  -5   0  -1    4.20    0.55
  -5   0  -1    4.19    0.37
  -5   0  -1    3.91    0.35
   5   0   1   -0.11    1.16
   5   0   1    4.22    0.53
   5   0   1   -0.25    0.78
   5   0   1    0.01    1.11
   5   0   1    3.92    0.44
   5   0   1    0.17    0.56
  -6   0  -1    4.54    0.45
  -6   0  -1    4.02    0.46
  -6   0  -1    4.07    0.49
  -6   0  -1    3.72    0.43
  -6   0  -1    3.80    0.43
  -6   0  -1    3.58    0.49
   6   0   1    3.50    0.66
   6   0   1    2.82    2.10
   6   0   1    3.01    1.37
   6   0   1    3.74    1.99
   6   0   1    4.81    0.83
   6   0   1    2.78    1.02
  -7   0  -1    0.66    0.33
  -7   0  -1    0.58    0.27
  -7   0  -1    0.52    0.26
  -7   0  -1    0.62    0.30
   7   0   1    1.73    0.63
   7   0   1    1.61    0.61
   7   0   1    0.35    0.78
   7   0   1   -0.33    1.21
   7   0   1    0.91    2.79
   7   0   1    1.28    0.74
  -8   0  -1    3.45    0.41
  -8   0  -1    3.40    0.35
   8   0   1    2.42    1.75
   8   0   1    4.18    0.50
   8   0   1    3.59    0.49
   8   0   1    3.72    0.77
  -9   0  -1    0.41    0.26
  -9   0  -1    0.25    0.21
  -9   0  -1    0.20    0.35
   9   0   1    0.07    0.25
   9   0   1   -0.11    0.43
   8  -1  -1    1.34    0.28
   8  -1  -1    0.61    0.47
  -8   1   1    0.76    0.31
  -8   1   1    0.88    0.20
   7  -1  -1    3.22    3.71
   7  -1  -1    1.54    0.59
   7  -1  -1    1.45    0.69
   7  -1  -1    0.22    2.18
  -7   1   1    2.11    0.46
  -7   1   1    1.88    0.51
  -7   1   1    2.18    0.32
  -7   1   1    2.12    0.38
  -7   1   1    1.95    0.37
  -7   1   1    2.02    0.36
   6  -1  -1    7.98    1.23
   6  -1  -1    9.34    0.97
  -6   1   1    9.06    0.75
  -6   1   1    9.85    0.69
  -6   1   1    9.34    0.62
  -6   1   1    9.49    0.69
  -6   1   1    9.64    0.67
  -6   1   1    9.61    0.69
   5  -1  -1    0.08    1.37
   5  -1  -1    0.03    1.51
  -5   1   1    6.99    0.98
  -5   1   1    4.91    0.57
  -5   1   1    5.37    0.45
  -5   1   1    4.49    0.53
  -5   1   1    4.77    0.44
  -5   1   1    4.86    0.52
  -5   1   1    5.15    0.48
  -5   1   1    5.38    0.51
  -4   1   1   30.44    1.51
   3  -1  -1    0.24    0.41
   3  -1  -1   -0.10    0.18
   3  -1  -1   -0.11    0.38
  -3   1   1    0.24    0.14
  -3   1   1    0.59    0.26
  -3   1   1    0.45    0.16
  -3   1   1    0.14    0.12
  -2   1   1   16.52    0.72
  -2   1   1   16.15    0.78
  -2   1   1   17.27    0.71
  -2   1   1   15.69    0.66
   1  -1  -1  295.42   11.84
   1  -1  -1  256.08   11.58
   1  -1  -1  294.99   11.80
  -1   1   1  322.34   11.37
  -1   1   1  311.62   11.32
  -1   1   1  319.56   11.36
   0  -1  -1  180.93    6.45
   0  -1  -1  153.83    6.42
   0   1   1  175.55    6.45
   0   1   1  173.09    6.45
   0   1   1  170.71    6.43
   0   1   1  167.38    6.42
  -1  -1  -1  252.24    9.53
  -1  -1  -1  253.10    9.54
  -1  -1  -1  243.74    9.50
  -1  -1  -1  259.29    9.54
   1   1   1  250.76    9.54
   1   1   1  242.84    9.51
   1   1   1  264.36    9.56
  -2  -1  -1  195.00    7.86
  -2  -1  -1  230.36    7.91
  -2  -1  -1  237.19    7.93
  -2  -1  -1  216.48    7.85
  -2  -1  -1  179.25    7.97
   2   1   1  186.24    7.92
   2   1   1  223.61    7.95
   2   1   1  186.86    8.13
   2   1   1  218.35    7.89
  -3  -1  -1    2.28    0.31
  -3  -1  -1    2.00    0.21
  -3  -1  -1    1.68    0.26
   3   1   1    1.43    0.23
   3   1   1    1.01    0.17
  -5  -1  -1   22.42    1.16
  -5  -1  -1   22.01    1.15
  -5  -1  -1   20.68    0.98
  -5  -1  -1   20.88    0.97
   5   1   1   19.90    1.22
   5   1   1   20.90    1.00
  -6  -1  -1    4.99    0.47
  -6  -1  -1    5.17    0.67
  -6  -1  -1    4.63    0.45
  -6  -1  -1    4.59    0.45
  -6  -1  -1    4.77    0.49
   6   1   1   -0.81    1.24
   6   1   1   -1.05    1.85
   6   1   1    5.39    0.65
   6   1   1    5.21    0.81
   6   1   1   -0.59    0.89
   6   1   1   -1.22    2.21
  -7  -1  -1    7.11    0.47
  -7  -1  -1    7.19    0.81
  -7  -1  -1    7.26    0.60
  -7  -1  -1    7.20    0.49
   7   1   1    6.38    1.28
   7   1   1    8.32    1.01
   7   1   1    3.32    0.83
   7   1   1    7.50    0.87
   7   1   1    8.65    1.06
  -8  -1  -1    1.32    0.28
  -8  -1  -1    1.34    0.38
  -8  -1  -1    1.42    0.32
   8   1   1    2.35    0.86
   8   1   1    1.60    0.55
   8   1   1    0.45    1.06
  -9  -1  -1    0.32    0.17
  -9  -1  -1    0.03    0.27
  -9  -1  -1    0.65    0.27
   9   1   1    0.26    0.34
   9   1   1    0.05    0.29
   9   1   1    0.06    0.26
   8  -2  -1    4.29    0.35
  -8   2   1    4.35    0.33
  -8   2   1    3.50    0.54
   7  -2  -1    5.22    3.82
   7  -2  -1    6.80    2.81
   7  -2  -1    4.38    0.66
  -7   2   1    4.49    0.66
  -7   2   1    5.23    0.53
  -7   2   1    5.47    0.46
  -7   2   1    4.85    0.56
   6  -2  -1    7.82    0.93
   6  -2  -1    5.94    1.52
   6  -2  -1    6.56    2.26
   6  -2  -1    5.26    1.37
   6  -2  -1    5.92    0.88
   6  -2  -1    6.25    2.52
   6  -2  -1    6.44    1.87
   6  -2  -1    4.48    0.94
  -6   2   1    7.08    0.60
  -6   2   1    7.27    0.74
  -6   2   1    7.10    0.61
  -6   2   1    6.09    0.56
  -6   2   1    7.74    0.63
  -6   2   1    7.47    0.48
   5  -2  -1   -0.17    1.97
   5  -2  -1    0.66    1.04
   5  -2  -1    0.97    1.41
   5  -2  -1    1.00    1.80
  -5   2   1    3.22    0.79
  -5   2   1    4.68    0.53
  -5   2   1    4.02    0.58
  -5   2   1    3.74    0.58
  -5   2   1    3.85    0.46
  -5   2   1    4.32    0.43
  -5   2   1    3.64    0.47
  -5   2   1    4.84    0.47
   4  -2  -1    0.56    0.88
  -4   2   1    6.25    0.53
  -4   2   1    6.73    0.43
  -4   2   1    7.12    0.50
  -4   2   1    6.44    0.72
  -4   2   1    6.58    0.44
  -4   2   1    6.19    0.43
   2  -2  -1   -0.05    0.53
   2  -2  -1   -0.04    0.49
   2  -2  -1   -0.03    0.25
  -2   2   1    0.83    0.22
  -2   2   1    0.54    0.13
  -2   2   1    0.70    0.14
   0  -2  -1  724.22   27.70
  -1  -2  -1    2.02    0.16
  -1  -2  -1    2.21    0.33
  -1  -2  -1    2.22    0.18
  -1  -2  -1    2.29    0.24
  -1  -2  -1    2.16    0.25
  -1  -2  -1    2.35    0.21
   1   2   1    1.94    0.18
   1   2   1    2.06    0.14
   1   2   1    1.75    0.28
   1   2   1    2.01    0.16
  -2  -2  -1  590.20   22.46
  -2  -2  -1  585.09   22.45
   2   2   1  608.90   22.46
  -3  -2  -1   21.90    0.94
  -3  -2  -1   23.10    1.03
  -3  -2  -1   24.45    1.07
   3   2   1   22.51    1.47
   3   2   1   22.08    1.05
   3   2   1   23.97    1.07
   3   2   1   23.90    1.42
   3   2   1   23.08    0.98
   3   2   1   23.04    1.26
  -4  -2  -1   11.55    0.61
  -4  -2  -1   11.48    0.68
   4   2   1   11.81    0.61
   4   2   1   11.45    0.76
  -5  -2  -1   27.70    1.42
   5   2   1   27.51    1.47
  -6  -2  -1   27.16    1.58
  -6  -2  -1   30.53    1.37
  -6  -2  -1   31.13    1.37
  -6  -2  -1   29.52    1.33
  -6  -2  -1   32.17    1.60
   6   2   1   31.10    1.79
   6   2   1   30.16    1.49
  -7  -2  -1   11.40    0.75
  -7  -2  -1   10.95    1.00
  -7  -2  -1   10.90    0.68
  -7  -2  -1   10.38    0.62
   7   2   1   12.86    0.99
   7   2   1    9.56    1.26
   7   2   1    9.63    1.12
   7   2   1   10.47    1.07
  -8  -2  -1    0.27    0.23
  -8  -2  -1    0.01    0.35
  -8  -2  -1   -0.43    0.53
  -8  -2  -1    0.04    0.25
   8   2   1   -0.74    0.99
   8   2   1   -0.68    0.77
   8   2   1    0.03    0.43
  -9  -2  -1    0.79    0.19
  -9  -2  -1    0.63    0.30
   9   2   1    0.55    0.29
   9   2   1    0.69    0.21
   9   2   1    0.40    0.31
   8  -3  -1   -0.17    0.24
  -8   3   1    0.02    0.27
  -8   3   1   -0.02    0.13
   7  -3  -1    4.67    0.52
   7  -3  -1    5.17    0.43
  -7   3   1    4.32    0.47
  -7   3   1    5.10    0.51
  -7   3   1    4.68    0.38
  -7   3   1    5.28    0.54
   6  -3  -1   15.87    2.53
   6  -3  -1   16.55    3.02
   6  -3  -1   13.01    1.04
   6  -3  -1   13.53    3.50
   6  -3  -1   15.81    0.94
   6  -3  -1   14.77    1.84
  -6   3   1   15.04    1.33
  -6   3   1   15.07    0.98
  -6   3   1   16.08    0.83
  -6   3   1   17.50    0.84
  -6   3   1   15.66    0.88
  -6   3   1   15.88    0.88
   5  -3  -1    9.58    2.92
   5  -3  -1   11.01    1.70
   5  -3  -1    6.91    0.87
   5  -3  -1    7.48    3.14
   5  -3  -1   10.12    2.12
  -5   3   1    9.82    0.62
  -5   3   1    8.99    1.28
  -5   3   1    8.87    0.70
  -5   3   1    9.55    0.66
  -5   3   1    9.84    0.72
  -5   3   1    8.40    0.80
  -5   3   1    9.83    0.66
  -5   3   1    7.55    0.59
   4  -3  -1   15.74    2.66
   4  -3  -1   19.32    1.17
   4  -3  -1   23.83    1.51
   4  -3  -1   15.05    2.77
   4  -3  -1   17.15    1.92
   4  -3  -1   16.01    1.72
  -4   3   1   22.70    1.34
  -4   3   1   24.01    1.03
  -4   3   1   24.21    1.02
  -4   3   1   23.12    1.00
  -4   3   1   23.99    1.21
  -4   3   1   23.48    1.09
  -4   3   1   23.97    1.05
   3  -3  -1    1.74    0.70
   3  -3  -1    3.43    0.77
   3  -3  -1    1.50    0.96
   3  -3  -1    1.56    0.94
   3  -3  -1    1.56    0.98
  -3   3   1    4.14    0.38
  -3   3   1    4.38    0.35
  -3   3   1    3.92    0.44
  -3   3   1    4.11    0.57
  -3   3   1    4.22    0.35
   2  -3  -1   51.61    2.74
   2  -3  -1   49.51    3.29
   2  -3  -1   50.03    3.18
   2  -3  -1   50.11    2.43
   1  -3  -1    9.31    1.23
   1  -3  -1    9.54    0.95
   1  -3  -1   10.09    0.75
   1  -3  -1    8.66    0.44
   1  -3  -1    9.38    1.22
  -1   3   1    8.99    0.58
  -1   3   1    8.66    0.47
  -1   3   1    9.75    0.48
   0  -3  -1   53.08    2.23
   0  -3  -1   53.07    2.71
   0  -3  -1   50.35    2.04
   0  -3  -1   50.25    2.41
   0  -3  -1   51.41    2.09
   0  -3  -1   51.95    2.66
   0   3   1   54.45    2.03
   0   3   1   52.33    2.08
   0   3   1   52.06    2.00
   0   3   1   54.29    2.08
   0   3   1   54.95    2.17
  -1  -3  -1  360.92   14.33
  -1  -3  -1  372.69   14.16
  -1  -3  -1  374.67   14.55
  -1  -3  -1  358.72   14.02
  -1  -3  -1  377.19   14.14
  -1  -3  -1  387.39   14.11
  -1  -3  -1  365.19   14.04
  -1  -3  -1  375.99   14.57
   1   3   1  371.52   14.13
   1   3   1  365.98   14.06
   1   3   1  358.54   14.07
   1   3   1  369.54   14.01
   1   3   1  394.26   14.07
  -2  -3  -1  252.55    9.39
  -2  -3  -1  250.55    9.38
  -2  -3  -1  228.09    9.26
   2   3   1  256.47    9.35
   2   3   1  251.98    9.37
   2   3   1  238.00    9.28
   2   3   1  237.81    9.27
  -3  -3  -1   98.81    3.88
  -3  -3  -1  102.24    4.03
   3   3   1  103.35    4.50
   3   3   1  101.51    3.92
   3   3   1  101.72    4.03
   3   3   1  100.49    4.02
  -4  -3  -1   95.79    3.91
  -4  -3  -1   98.94    3.91
  -4  -3  -1  103.13    4.09
   4   3   1  102.30    4.09
   4   3   1  101.00    4.09
   4   3   1  102.67    4.70
   4   3   1  101.06    3.94
  -5  -3  -1    9.98    0.77
  -5  -3  -1   13.14    0.96
  -5  -3  -1   11.73    0.69
  -5  -3  -1   11.09    0.68
   5   3   1   10.76    0.92
   5   3   1   11.67    0.72
  -6  -3  -1   27.61    1.26
  -6  -3  -1   26.62    1.49
  -6  -3  -1   27.21    1.25
  -6  -3  -1   25.22    1.22
   6   3   1   28.39    1.41
   6   3   1   27.77    1.38
   6   3   1   27.12    1.72
   6   3   1   25.06    1.58
  -7  -3  -1    1.14    0.47
  -7  -3  -1    1.45    0.31
  -7  -3  -1    0.78    0.30
  -7  -3  -1    1.56    0.38
   7   3   1    1.60    0.52
   7   3   1    1.34    1.05
   7   3   1    2.34    0.62
   7   3   1   -0.29    0.42
   7   3   1    1.48    1.23
  -8  -3  -1   -0.11    0.21
  -8  -3  -1    0.07    0.19
  -8  -3  -1   -0.03    0.58
   8   3   1   -1.79    1.01
   8   3   1    1.23    0.83
   8   3   1    0.39    0.30
  -9  -3  -1    0.64    0.29
   9   3   1   -0.34    0.42
   8  -4  -1    0.14    0.17
  -8   4   1   -0.07    0.12
   7  -4  -1    3.46    0.46
   7  -4  -1    2.81    0.64
  -7   4   1    2.95    0.63
  -7   4   1    3.71    0.58
  -7   4   1    3.04    0.40
  -7   4   1    3.96    0.38
   6  -4  -1    4.89    0.65
   6  -4  -1    5.86    2.95
   6  -4  -1    5.01    0.45
   6  -4  -1    4.97    1.77
  -6   4   1    5.36    0.45
  -6   4   1    4.22    0.39
  -6   4   1    4.43    0.43
  -6   4   1    4.10    0.60
   5  -4  -1    3.38    1.29
   5  -4  -1    2.50    0.61
   5  -4  -1    3.36    0.52
   5  -4  -1    2.43    1.44
   5  -4  -1    3.47    1.98
   5  -4  -1    2.40    1.61
  -5   4   1    3.12    0.51
  -5   4   1    2.54    1.11
  -5   4   1    3.57    0.68
  -5   4   1    3.90    0.44
  -5   4   1    3.41    0.42
  -5   4   1    3.72    0.45
   4  -4  -1    1.77    0.38
   4  -4  -1    2.05    0.60
   4  -4  -1    1.81    0.73
   4  -4  -1    1.22    0.64
   4  -4  -1    1.56    1.16
   4  -4  -1    1.53    1.40
   4  -4  -1    2.01    1.10
  -4   4   1    2.08    0.72
  -4   4   1    0.88    0.28
  -4   4   1    1.88    0.43
  -4   4   1    1.33    0.27
  -4   4   1    1.18    0.27
  -4   4   1    1.89    0.38
   3  -4  -1   15.41    1.30
   3  -4  -1   14.96    1.69
   3  -4  -1   14.46    2.18
   3  -4  -1   13.89    2.25
   3  -4  -1   14.05    1.08
   3  -4  -1   14.20    0.96
  -3   4   1   11.49    0.76
  -3   4   1   14.33    0.75
  -3   4   1   14.55    0.75
  -3   4   1   13.92    0.77
  -3   4   1   13.63    0.80
  -3   4   1   14.70    1.03
   2  -4  -1   60.57    2.80
   2  -4  -1   58.96    3.24
   2  -4  -1   59.08    3.70
   2  -4  -1   62.24    2.87
   2  -4  -1   60.61    3.85
  -2   4   1   61.65    2.46
  -2   4   1   59.42    2.41
  -2   4   1   58.63    2.59
  -2   4   1   61.28    2.44
   1  -4  -1   28.45    1.57
   1  -4  -1   28.92    2.18
   1  -4  -1   29.43    2.09
   1  -4  -1   30.07    1.55
   1  -4  -1   29.78    1.84
  -1   4   1   27.80    1.20
  -1   4   1   28.10    1.36
  -1   4   1   28.41    1.22
  -1   4   1   21.48    1.21
   0  -4  -1    6.92    1.12
   0  -4  -1    6.71    0.38
   0  -4  -1    6.72    0.77
   0  -4  -1    7.11    1.14
   0  -4  -1    7.22    0.83
   0  -4  -1    6.49    0.49
   0  -4  -1    6.57    0.62
   0   4   1    6.72    0.41
   0   4   1    7.21    0.43
   0   4   1    6.35    0.57
  -1  -4  -1    4.98    1.05
  -1  -4  -1    5.10    0.68
  -1  -4  -1    4.44    0.37
  -1  -4  -1    5.11    0.92
  -1  -4  -1    4.48    0.49
  -1  -4  -1    5.13    0.32
   1   4   1    5.23    0.50
   1   4   1    4.88    0.34
   1   4   1    4.81    0.31
   1   4   1    4.83    0.25
   1   4   1    4.79    0.36
  -2  -4  -1    6.08    0.37
  -2  -4  -1    5.86    0.49
  -2  -4  -1    5.44    0.35
   2   4   1    6.25    0.43
   2   4   1    5.62    0.40
   2   4   1    5.54    0.50
   2   4   1    4.68    0.56
   2   4   1    5.61    0.32
   2   4   1    5.34    0.34
  -3  -4  -1  428.11   16.18
  -3  -4  -1  400.11   16.02
  -3  -4  -1  398.19   16.02
   3   4   1  446.23   16.14
   3   4   1  438.36   16.16
   3   4   1  429.30   16.02
  -4  -4  -1    3.20    0.37
  -4  -4  -1    4.22    0.63
   4   4   1    3.36    0.40
   4   4   1    2.93    0.50
   4   4   1    3.62    0.69
   4   4   1    3.48    0.41
  -5  -4  -1    1.83    0.32
  -5  -4  -1    2.76    0.43
  -5  -4  -1    2.77    0.67
  -5  -4  -1    2.20    0.32
   5   4   1    2.50    0.67
   5   4   1    2.11    0.38
   5   4   1    1.58    0.40
   5   4   1    2.54    0.64
  -6  -4  -1    6.21    0.56
  -6  -4  -1    8.49    1.39
  -6  -4  -1    6.39    0.55
   6   4   1    5.53    1.00
   6   4   1    6.25    0.76
   6   4   1    7.43    1.10
   6   4   1    6.02    0.83
  -7  -4  -1    0.08    0.29
   7   4   1    0.66    0.89
   7   4   1   -0.60    1.16
   7   4   1   -0.05    0.45
   7   4   1   -0.03    0.56
  -8  -4  -1    0.63    0.32
   8   4   1    1.73    0.45
   9   4   1    0.27    0.28
   7  -5  -1    0.52    0.43
  -7   5   1   -0.12    0.16
  -7   5   1    0.22    0.22
  -7   5   1    0.14    0.14
   6  -5  -1    0.20    0.40
   6  -5  -1   -0.17    0.30
  -6   5   1    0.16    0.21
  -6   5   1    0.06    0.15
  -6   5   1    0.15    0.30
  -6   5   1   -0.02    0.24
   5  -5  -1   -0.06    0.40
   5  -5  -1    0.45    0.34
   5  -5  -1   -0.64    1.67
   5  -5  -1    0.94    1.65
  -5   5   1    0.12    0.23
  -5   5   1   -0.09    0.36
  -5   5   1   -0.05    0.16
  -5   5   1    0.06    0.20
   4  -5  -1    2.74    0.43
   4  -5  -1    2.14    1.17
   4  -5  -1    1.23    2.90
   4  -5  -1    2.05    1.32
   4  -5  -1    3.03    2.41
   4  -5  -1    2.66    0.63
   4  -5  -1    1.60    0.76
  -4   5   1    1.78    0.30
  -4   5   1    2.19    0.34
  -4   5   1    1.97    0.31
  -4   5   1    1.28    0.95
  -4   5   1    2.93    0.52
  -4   5   1    2.09    0.41
   3  -5  -1    0.19    0.98
   3  -5  -1    0.35    0.44
   3  -5  -1    0.32    0.92
   3  -5  -1    0.98    0.40
   3  -5  -1    0.04    1.18
   3  -5  -1    0.17    0.42
   3  -5  -1    0.54    0.55
   3  -5  -1    0.48    0.40
   3  -5  -1   -0.16    0.75
  -3   5   1    0.35    0.24
  -3   5   1    0.66    0.38
  -3   5   1    0.39    0.23
  -3   5   1   -0.23    0.44
  -3   5   1    0.35    0.16
  -3   5   1    0.31    0.26
   2  -5  -1   21.67    1.57
   2  -5  -1   20.74    2.48
   2  -5  -1   22.31    1.47
   2  -5  -1   21.97    1.84
   2  -5  -1   19.08    2.56
   2  -5  -1   23.23    1.49
   2  -5  -1   23.36    1.07
   2  -5  -1   21.39    1.21
  -2   5   1   22.25    1.06
  -2   5   1   22.78    1.03
  -2   5   1   21.43    1.29
  -2   5   1   21.23    1.01
  -2   5   1   21.36    1.07
  -2   5   1   21.41    1.01
  -2   5   1   20.08    1.06
   1  -5  -1   12.23    1.67
   1  -5  -1   12.44    1.41
   1  -5  -1   11.07    0.64
   1  -5  -1   11.89    1.07
   1  -5  -1   11.41    1.60
   1  -5  -1   11.93    1.05
   1  -5  -1   12.08    0.71
  -1   5   1   11.53    0.63
  -1   5   1   12.14    0.69
  -1   5   1   11.36    0.63
  -1   5   1   12.27    0.91
  -1   5   1   11.30    0.65
   0  -5  -1   83.22    3.73
   0  -5  -1   84.15    4.07
   0  -5  -1   83.71    4.66
   0  -5  -1   82.83    4.52
   0  -5  -1   84.11    3.31
   0  -5  -1   86.41    3.72
   0   5   1   84.26    3.34
   0   5   1   85.35    3.35
   0   5   1   85.87    3.37
   0   5   1   84.77    3.52
  -1  -5  -1   17.12    0.96
  -1  -5  -1   17.58    1.69
  -1  -5  -1   15.37    1.78
  -1  -5  -1   16.92    1.37
  -1  -5  -1   16.64    1.12
  -1  -5  -1   17.03    0.80
   1   5   1   16.77    0.84
   1   5   1   17.55    0.82
   1   5   1   16.73    1.02
  -2  -5  -1  144.92    6.10
  -2  -5  -1  145.67    5.69
  -2  -5  -1  154.32    5.87
   2   5   1  143.51    5.71
   2   5   1  147.64    5.89
   2   5   1  148.82    5.74
  -3  -5  -1    3.03    0.80
  -3  -5  -1    2.60    0.50
  -3  -5  -1    2.33    0.37
  -3  -5  -1    2.34    0.33
   3   5   1    2.71    0.79
   3   5   1    2.21    0.54
   3   5   1    2.50    0.41
   3   5   1    2.11    0.36
  -4  -5  -1    6.41    0.43
  -4  -5  -1    6.10    0.51
  -4  -5  -1    5.54    0.57
  -4  -5  -1    6.99    0.86
  -4  -5  -1    7.06    0.62
   4   5   1    6.96    0.61
   4   5   1    7.01    0.97
   4   5   1    6.24    0.56
   4   5   1    5.87    0.87
   4   5   1    5.99    0.60
   4   5   1    6.76    1.02
  -5  -5  -1   39.69    2.15
  -5  -5  -1   39.47    1.69
  -5  -5  -1   36.73    1.61
  -5  -5  -1   39.68    1.67
   5   5   1   36.55    2.14
   5   5   1   39.97    1.80
   5   5   1   39.75    1.80
   5   5   1   39.82    2.02
  -6  -5  -1   -0.02    0.23
  -6  -5  -1    0.09    0.21
   6   5   1    0.48    0.60
   6   5   1   -0.55    1.09
   6   5   1    0.52    0.68
   6   5   1    0.71    0.88
   7   5   1    5.89    1.67
   7   5   1    3.90    1.25
   8   5   1    3.22    0.44
   8   5   1    0.97    0.47
   9   5   1    1.06    0.34
   6  -6  -1    0.20    0.25
   6  -6  -1    0.37    0.28
  -6   6   1    0.33    0.23
  -6   6   1    0.29    0.16
  -6   6   1   -0.18    0.24
   5  -6  -1    4.30    0.59
   5  -6  -1    5.37    3.29
   5  -6  -1    4.44    1.95
  -5   6   1    5.56    0.69
  -5   6   1    4.64    0.59
  -5   6   1    5.46    0.43
  -5   6   1    4.82    0.39
   4  -6  -1   -0.23    0.76
   4  -6  -1   -0.23    2.34
   4  -6  -1    0.42    0.41
   4  -6  -1   -0.40    1.58
  -4   6   1   -0.06    0.28
  -4   6   1    0.18    0.23
  -4   6   1    0.00    0.37
  -4   6   1    0.02    0.25
   3  -6  -1    3.34    2.64
   3  -6  -1    3.93    0.93
   3  -6  -1    3.00    1.27
   3  -6  -1    3.17    1.18
   3  -6  -1    3.05    0.72
   3  -6  -1    3.18    0.60
   3  -6  -1    2.19    1.97
   3  -6  -1    3.48    0.43
  -3   6   1    3.40    0.45
  -3   6   1    3.51    0.50
  -3   6   1    3.36    0.34
  -3   6   1    3.16    1.01
  -3   6   1    4.20    0.77
  -3   6   1    3.17    0.36
   2  -6  -1    5.68    2.02
   2  -6  -1    5.94    0.60
   2  -6  -1    5.84    0.93
   2  -6  -1    5.19    1.79
   2  -6  -1    6.53    0.98
   2  -6  -1    5.82    1.32
   2  -6  -1    5.70    1.69
  -2   6   1    5.31    0.47
  -2   6   1    5.68    0.55
  -2   6   1    7.00    0.66
  -2   6   1    6.34    0.51
  -2   6   1    5.49    0.62
   1  -6  -1    1.19    0.95
   1  -6  -1    1.14    0.68
   1  -6  -1    0.91    0.78
   1  -6  -1    1.36    0.45
   1  -6  -1    2.84    1.74
   1  -6  -1    2.27    1.47
   1  -6  -1    1.00    0.43
   1  -6  -1    1.39    0.29
   1  -6  -1    1.59    0.33
   1  -6  -1    1.08    0.29
  -1   6   1    1.27    0.37
  -1   6   1    0.93    0.25
  -1   6   1    0.63    0.62
  -1   6   1    1.52    0.33
  -1   6   1    0.98    0.27
  -1   6   1    1.30    0.27
   0  -6  -1    4.08    1.01
   0  -6  -1    3.77    0.64
   0  -6  -1    2.97    1.46
   0  -6  -1    3.36    0.61
   0  -6  -1    3.25    0.45
   0  -6  -1    2.91    0.72
   0  -6  -1    2.87    0.39
   0  -6  -1    3.33    0.35
   0   6   1    3.36    0.52
   0   6   1    3.40    0.39
   0   6   1    3.66    0.41
   0   6   1    4.01    0.68
   0   6   1    3.60    0.41
   0   6   1    4.14    0.50
  -1  -6  -1    3.98    0.66
  -1  -6  -1    3.84    1.44
  -1  -6  -1    4.83    0.73
  -1  -6  -1    4.88    0.47
  -1  -6  -1    3.28    0.42
  -1  -6  -1    3.19    1.21
  -1  -6  -1    3.82    0.63
  -1  -6  -1    3.59    0.68
  -1  -6  -1    3.25    0.40
   1   6   1    2.77    0.64
   1   6   1    3.76    0.42
   1   6   1    3.95    0.41
   1   6   1    4.27    0.48
  -2  -6  -1    1.49    0.30
  -2  -6  -1    1.99    0.30
  -2  -6  -1    1.94    0.73
  -2  -6  -1    2.01    0.58
  -2  -6  -1    1.64    0.57
  -2  -6  -1    1.56    0.27
   2   6   1    1.77    0.36
   2   6   1    2.20    0.62
   2   6   1    2.42    0.46
  -3  -6  -1   15.53    0.77
  -3  -6  -1   14.96    1.18
  -3  -6  -1   14.74    0.75
  -3  -6  -1   15.49    0.86
  -3  -6  -1   15.79    0.82
  -3  -6  -1   15.89    1.17
  -3  -6  -1   14.08    1.26
   3   6   1   14.47    0.84
   3   6   1   15.55    0.93
   3   6   1   15.37    1.29
  -4  -6  -1   10.28    0.66
  -4  -6  -1    9.20    0.55
  -4  -6  -1   11.42    1.25
  -4  -6  -1   10.04    0.58
   4   6   1    8.86    0.93
   4   6   1   11.98    1.34
  -5  -6  -1    0.55    0.38
  -5  -6  -1    0.10    1.20
  -5  -6  -1    1.18    0.23
  -5  -6  -1    0.72    0.31
   5   6   1    1.52    0.69
   5   6   1   -1.72    1.21
  -6  -6  -1    0.72    0.36
   6   6   1    0.82    0.61
   6  -7  -1    0.08    0.27
  -6   7   1   -0.02    0.14
   5  -7  -1    0.37    0.40
  -5   7   1    0.19    0.16
  -5   7   1    0.21    0.26
  -5   7   1    0.31    0.16
   4  -7  -1    0.96    0.87
   4  -7  -1    2.66    3.35
   4  -7  -1    1.77    1.62
   4  -7  -1    0.77    0.40
  -4   7   1    0.24    0.50
  -4   7   1    0.07    0.25
  -4   7   1    0.53    0.29
   3  -7  -1    0.27    0.40
   3  -7  -1    0.22    0.41
   3  -7  -1   -0.12    0.69
   3  -7  -1    0.16    0.35
   3  -7  -1   -0.59    1.23
   3  -7  -1   -0.79    2.61
  -3   7   1    0.38    0.29
  -3   7   1    0.20    0.22
  -3   7   1    0.16    0.27
  -3   7   1   -0.46    0.40
   2  -7  -1    9.59    2.37
   2  -7  -1    9.47    0.60
   2  -7  -1    9.27    0.91
   2  -7  -1    7.80    3.43
   2  -7  -1   10.50    0.90
   2  -7  -1    8.79    1.65
   2  -7  -1    7.62    2.74
   2  -7  -1    9.88    1.25
  -2   7   1    6.43    1.24
  -2   7   1    9.94    0.75
  -2   7   1   10.19    0.81
  -2   7   1    9.98    0.67
  -2   7   1    9.99    1.00
  -2   7   1    9.69    0.61
  -2   7   1   11.02    0.68
   1  -7  -1    1.32    1.56
   1  -7  -1    2.13    0.37
   1  -7  -1    3.57    0.72
   1  -7  -1    2.71    0.87
   1  -7  -1    2.89    0.46
   1  -7  -1    2.30    1.42
   1  -7  -1    3.06    0.50
   1  -7  -1    2.82    1.95
   1  -7  -1    3.05    0.80
   1  -7  -1    2.74    1.28
  -1   7   1    2.82    0.60
  -1   7   1    2.79    0.44
  -1   7   1    2.43    0.42
  -1   7   1    2.97    0.49
  -1   7   1    2.79    0.95
  -1   7   1    2.69    0.49
   0  -7  -1   -0.18    0.34
   0  -7  -1   -0.06    0.32
   0  -7  -1   -1.08    1.83
   0  -7  -1   -0.23    1.18
   0  -7  -1    0.13    0.17
   0  -7  -1    0.60    0.27
   0   7   1    0.18    0.24
   0   7   1    0.85    0.86
   0   7   1    0.02    0.33
   0   7   1    0.23    0.18
   0   7   1    0.42    0.42
   0   7   1    0.06    0.46
  -1  -7  -1    4.08    0.86
  -1  -7  -1    3.25    1.31
  -1  -7  -1    2.87    0.37
  -1  -7  -1    2.78    0.87
  -1  -7  -1    3.32    1.98
  -1  -7  -1    4.36    0.44
   1   7   1    3.72    0.60
   1   7   1    3.72    0.57
   1   7   1    4.65    1.17
   1   7   1    3.81    0.44
   1   7   1    2.19    0.58
   1   7   1    3.03    0.42
  -2  -7  -1   22.39    1.58
  -2  -7  -1   22.54    1.59
  -2  -7  -1   24.49    1.12
  -2  -7  -1   22.00    1.64
  -2  -7  -1   22.48    1.04
  -2  -7  -1   22.77    1.13
   2   7   1   22.25    1.10
   2   7   1   24.15    1.30
   2   7   1   23.98    1.76
  -3  -7  -1    0.09    0.18
  -3  -7  -1    0.07    0.63
  -3  -7  -1    3.07    1.06
  -3  -7  -1    0.00    0.22
  -3  -7  -1    0.24    0.52
  -3  -7  -1   -0.32    0.26
   3   7   1    0.63    0.57
   3   7   1   -1.05    1.04
   3   7   1    0.73    0.36
  -4  -7  -1    2.42    0.45
  -4  -7  -1    2.28    0.34
  -4  -7  -1    2.77    0.97
  -4  -7  -1    2.04    0.35
   4   7   1    2.45    0.47
   4   7   1    2.49    1.38
   4   7   1    2.69    0.78
  -5  -7  -1    0.36    0.22
   5   7   1   -0.35    0.46
  -6  -7  -1    8.38    0.57
   6   7   1    6.78    0.88
   5  -8  -1    0.02    0.26
  -5   8   1   -0.02    0.13
   4  -8  -1    0.88    0.31
  -4   8   1    0.70    0.17
  -4   8   1    0.24    0.21
   3  -8  -1    0.32    0.78
   3  -8  -1    0.05    0.30
   3  -8  -1    0.61    0.42
   3  -8  -1    0.78    0.55
  -3   8   1   -0.32    0.30
  -3   8   1    0.21    0.20
   2  -8  -1    0.64    0.47
   2  -8  -1    0.98    2.58
   2  -8  -1    0.97    2.36
   2  -8  -1    0.64    0.29
   2  -8  -1    0.73    0.40
   2  -8  -1    0.16    0.70
  -2   8   1    0.52    0.23
  -2   8   1    0.46    0.23
   1  -8  -1    0.24    0.34
   1  -8  -1   -0.27    2.11
   1  -8  -1   -1.11    2.22
   1  -8  -1    0.01    0.47
   1  -8  -1   -0.22    0.26
   1  -8  -1   -0.07    0.32
  -1   8   1   -0.14    0.29
  -1   8   1    0.08    0.21
   0  -8  -1   16.16    0.84
   0  -8  -1   15.68    1.17
   0  -8  -1   14.14    0.94
   0  -8  -1   15.53    1.49
   0  -8  -1   16.39    0.88
   0  -8  -1   16.06    1.02
   0   8   1   16.80    0.92
   0   8   1   17.31    2.07
   0   8   1   15.03    1.27
   0   8   1   13.69    0.95
  -1  -8  -1   13.29    0.75
  -1  -8  -1   12.66    1.08
  -1  -8  -1   13.97    1.11
  -1  -8  -1   13.71    0.72
  -1  -8  -1   14.22    1.31
   1   8   1   13.93    0.82
   1   8   1   14.60    1.99
   1   8   1   15.88    1.09
   1   8   1   14.03    1.24
   1   8   1   13.18    0.90
  -2  -8  -1    3.06    1.04
  -2  -8  -1    4.20    0.52
  -2  -8  -1    4.01    0.86
  -2  -8  -1    3.86    0.47
   2   8   1    3.72    0.45
   2   8   1    3.25    0.65
   2   8   1   -0.21    1.50
   2   8   1    2.73    0.89
  -3  -8  -1   10.04    0.65
  -3  -8  -1   11.08    0.70
  -3  -8  -1   10.60    0.60
  -3  -8  -1    9.81    1.11
  -3  -8  -1   10.59    1.12
   3   8   1   10.39    0.70
  -4  -8  -1    0.43    0.61
  -4  -8  -1    0.81    0.32
   4   8   1    0.81    0.29
  -5  -8  -1    2.25    0.37
  -6  -8  -1    1.46    0.31
   3  -9  -1    0.51    0.97
   3  -9  -1    0.62    0.52
   3  -9  -1    0.29    0.29
  -3   9   1    0.39    0.21
  -3   9   1    0.41    0.21
   2  -9  -1    0.06    0.31
   2  -9  -1    0.08    0.34
   2  -9  -1   -0.22    0.51
   2  -9  -1    0.55    0.34
  -2   9   1    0.10    0.23
  -2   9   1    0.06    0.24
  -2   9   1    0.08    0.20
   1  -9  -1    4.27    0.56
   1  -9  -1    4.41    0.49
   1  -9  -1    4.45    0.81
   1  -9  -1    4.76    0.67
  -1   9   1    5.12    0.41
  -1   9   1    4.35    0.55
  -1   9   1    4.33    0.43
   0  -9  -1    6.88    0.64
   0  -9  -1    7.11    0.97
   0  -9  -1    8.40    0.84
   0  -9  -1    7.35    0.83
   0  -9  -1    7.89    0.52
   0   9   1    8.39    0.49
   0   9   1    7.47    0.60
   0   9   1    7.74    0.60
  -1  -9  -1    1.60    0.80
  -1  -9  -1    1.71    0.38
  -1  -9  -1    2.20    0.59
  -1  -9  -1    1.58    0.34
   1   9   1    2.58    0.48
   1   9   1    1.98    0.43
  -2  -9  -1    0.92    0.34
  -2  -9  -1    0.95    0.60
  -2  -9  -1    0.90    0.35
  -2  -9  -1    0.64    0.64
   2   9   1    1.24    0.39
   2   9   1    0.75    0.35
  -3  -9  -1    0.53    0.26
  -3  -9  -1    0.94    0.42
  -3  -9  -1    0.64    0.25
   3   9   1    0.48    0.22
   3   9   1    0.30    0.39
  -4  -9  -1    0.08    0.24
   4   9   1    0.06    0.28
   4   9   1    0.49    0.51
  -5  -9  -1    1.24    0.37
   5   9   1    1.47    0.66
   5   9   1    1.13    0.38
   2 -10  -1    1.60    0.43
   2 -10  -1    1.60    0.36
  -2  10   1    0.82    0.15
   1 -10  -1    1.24    0.37
   1 -10  -1    0.93    0.55
   1 -10  -1    1.10    0.42
  -1  10   1    1.20    0.20
  -1  10   1    1.63    0.30
  -1  10   1    1.08    0.21
   0 -10  -1    0.30    0.30
   0 -10  -1    0.31    0.52
   0 -10  -1   -0.14    0.39
   0  10   1    0.86    0.42
   0  10   1    0.33    0.15
   0  10   1    0.58    0.33
  -1 -10  -1    0.69    0.33
  -1 -10  -1    0.44    0.56
  -1 -10  -1    0.79    0.28
   1  10   1    1.20    0.40
   1  10   1    0.79    0.23
   1  10   1    1.03    0.26
  -2 -10  -1    2.47    0.71
  -2 -10  -1    1.78    0.31
   2  10   1    1.55    0.48
   2  10   1    1.77    0.25
   2  10   1    1.21    0.28
  -3 -10  -1    1.96    0.31
   3  10   1    2.14    0.33
   3  10   1    1.87    0.47
  -4 -10  -1    0.34    0.24
   4  10   1    0.29    0.20
   3   9  -2    0.25    0.25
  -3  -9   2    0.36    0.35
  -2  -9   2    0.54    0.26
   1   9  -2    0.47    0.28
  -1  -9   2    0.89    0.36
  -1  -9   2    0.88    0.26
   0   9  -2    2.53    0.38
   0   9  -2    1.88    0.31
   0  -9   2    1.80    0.39
   0  -9   2    2.70    0.62
  -1   9  -2    1.55    0.32
  -1   9  -2    2.00    0.40
   1  -9   2    1.59    0.43
   1  -9   2    1.27    0.44
  -2   9  -2    0.18    0.36
  -2   9  -2   -0.15    0.13
  -2   9  -2    0.02    0.25
   2  -9   2   -0.13    0.27
  -3   9  -2    0.58    0.19
  -3   9  -2    0.55    0.14
  -3   9  -2    0.32    0.20
   3  -9   2    0.46    0.27
  -4  -8   2    0.24    0.38
   3   8  -2    1.27    0.43
  -3  -8   2    0.90    0.36
   2   8  -2    1.42    0.71
   2   8  -2    0.01    1.36
   2   8  -2    0.50    0.29
  -2  -8   2    0.34    0.52
  -2  -8   2   -0.10    0.32
   1   8  -2    1.31    0.47
   1   8  -2    0.39    0.28
   1   8  -2    0.31    0.89
   1   8  -2   -0.04    0.32
  -1  -8   2   -0.23    0.31
  -1  -8   2    0.27    0.38
   0   8  -2    6.55    0.56
   0   8  -2    6.36    0.73
   0   8  -2    7.09    1.25
   0   8  -2    6.12    0.63
   0  -8   2    5.73    0.96
   0  -8   2    6.11    0.97
   0  -8   2    6.09    0.57
  -1   8  -2    6.41    0.61
  -1   8  -2    5.98    0.50
  -1   8  -2    6.29    0.80
  -1   8  -2    3.72    1.14
   1  -8   2    6.18    0.97
   1  -8   2    5.37    0.94
   1  -8   2    5.76    0.57
  -2   8  -2    1.49    0.31
  -2   8  -2    1.53    0.42
  -2   8  -2    1.32    0.26
  -2   8  -2    1.67    0.51
   2  -8   2    1.48    0.39
   2  -8   2    1.01    0.43
   2  -8   2    1.15    0.67
  -3   8  -2   -0.17    0.35
  -3   8  -2    0.02    0.15
  -3   8  -2    0.13    0.20
  -3   8  -2    0.15    0.25
   3  -8   2    0.47    0.55
   3  -8   2    0.04    0.42
  -4   8  -2    0.00    0.21
  -4   8  -2    0.00    0.22
  -4   8  -2    0.14    0.20
  -4   8  -2    0.53    0.27
   4  -8   2    0.13    0.29
  -4  -7   2    1.68    0.38
   3   7  -2    0.42    0.42
   3   7  -2   -0.88    1.18
  -3  -7   2    1.22    0.35
  -3  -7   2    1.71    0.45
   2   7  -2    0.86    0.60
   2   7  -2   -1.66    1.40
   2   7  -2    0.18    0.28
  -2  -7   2   -0.20    0.32
  -2  -7   2    0.23    0.51
   1   7  -2    0.33    0.26
   1   7  -2    1.13    0.94
   1   7  -2   -0.09    0.70
  -1  -7   2    0.72    0.52
  -1  -7   2    0.28    0.29
  -1  -7   2    0.42    0.49
   0   7  -2    0.05    0.89
   0   7  -2    0.71    0.29
   0   7  -2    0.34    0.49
   0   7  -2    0.92    0.39
   0   7  -2    0.53    0.27
   0  -7   2    0.37    0.37
   0  -7   2    0.12    0.22
   0  -7   2    0.95    0.52
  -1   7  -2    1.23    0.28
  -1   7  -2    1.12    0.76
  -1   7  -2    0.87    0.27
  -1   7  -2    2.20    1.47
  -1   7  -2   -1.67    1.35
   1  -7   2    0.65    0.75
   1  -7   2    0.70    0.33
   1  -7   2    1.20    0.49
   1  -7   2    0.88    0.54
   1  -7   2    1.08    2.14
  -2   7  -2    1.36    0.26
  -2   7  -2    1.00    0.36
  -2   7  -2    1.24    0.61
  -2   7  -2    1.41    0.85
   2  -7   2    1.36    0.49
   2  -7   2    1.22    0.46
   2  -7   2    0.90    0.35
   2  -7   2   -0.18    2.82
   2  -7   2    0.96    0.62
   2  -7   2    0.36    1.36
  -3   7  -2   16.02    0.89
  -3   7  -2   16.46    0.79
   3  -7   2   14.53    3.07
   3  -7   2   16.27    1.60
   3  -7   2   14.01    3.44
   3  -7   2   17.63    1.41
   3  -7   2   17.09    1.03
  -4   7  -2    0.90    0.31
  -4   7  -2    1.10    0.20
  -4   7  -2    1.38    0.20
  -4   7  -2    0.96    0.33
   4  -7   2    1.52    0.50
   4  -7   2    0.46    0.39
  -5   7  -2    0.42    0.21
  -5   7  -2    0.24    0.23
   5  -7   2    0.86    0.58
   5  -7   2    0.48    0.32
  -6   7  -2    0.36    0.13
   6  -7   2    0.39    0.30
   4   6  -2    2.24    0.66
   4   6  -2    0.74    1.29
  -4  -6   2    3.20    0.52
   3   6  -2    1.68    1.17
   3   6  -2    0.33    0.68
  -3  -6   2    1.85    0.36
  -3  -6   2    2.29    0.48
   2   6  -2    1.13    0.89
   2   6  -2    0.81    0.54
  -2  -6   2    0.43    0.21
  -2  -6   2    0.28    0.37
  -2  -6   2    0.00    0.49
   1   6  -2   14.23    0.81
   1   6  -2   14.73    1.23
   1   6  -2   14.55    0.90
  -1  -6   2   15.35    0.85
  -1  -6   2   15.18    0.83
  -1  -6   2   14.50    0.96
  -1  -6   2   15.59    1.40
   0   6  -2    0.38    1.01
   0   6  -2    0.74    0.48
   0   6  -2   -0.19    0.82
   0   6  -2    0.14    0.29
   0   6  -2    0.22    0.23
   0  -6   2    0.20    0.56
   0  -6   2    0.23    0.24
   0  -6   2    0.21    0.45
   0  -6   2    0.22    0.54
   0  -6   2    0.41    0.30
  -1   6  -2    5.26    0.74
  -1   6  -2    5.96    0.83
  -1   6  -2    5.79    0.96
  -1   6  -2    5.41    0.61
  -1   6  -2    5.81    0.51
  -1   6  -2    5.74    0.48
  -1   6  -2    4.83    0.71
   1  -6   2    5.15    1.46
   1  -6   2    5.77    0.84
   1  -6   2    4.29    2.19
   1  -6   2    5.08    0.86
   1  -6   2    6.53    0.51
   1  -6   2    5.59    0.46
  -2   6  -2   62.62    2.64
  -2   6  -2   63.09    2.73
  -2   6  -2   66.46    2.59
  -2   6  -2   64.51    3.09
  -2   6  -2   61.46    2.54
  -2   6  -2   63.25    2.78
   2  -6   2   64.84    3.23
   2  -6   2   61.40    2.78
   2  -6   2   61.06    2.97
   2  -6   2   64.86    4.28
   2  -6   2   61.09    2.61
   2  -6   2   60.42    2.57
   2  -6   2   67.20    2.60
   2  -6   2   61.63    5.12
  -3   6  -2    0.33    0.28
  -3   6  -2    0.06    0.15
  -3   6  -2    0.05    0.41
  -3   6  -2   -1.36    1.10
  -3   6  -2    0.26    0.64
   3  -6   2   -0.14    0.77
   3  -6   2   -0.20    2.27
   3  -6   2   -1.11    2.95
   3  -6   2   -0.09    0.44
   3  -6   2   -0.11    1.07
   3  -6   2    0.21    0.34
   3  -6   2    1.18    1.01
   3  -6   2    0.11    0.38
  -4   6  -2    3.64    0.34
  -4   6  -2    4.18    0.53
  -4   6  -2    3.72    0.34
  -4   6  -2    3.88    0.48
   4  -6   2    4.84    0.63
   4  -6   2    4.58    1.82
   4  -6   2    3.54    2.88
   4  -6   2    3.85    0.57
  -5   6  -2    0.88    0.24
  -5   6  -2    0.41    0.30
   5  -6   2    0.30    0.37
   5  -6   2   -0.09    2.51
   5  -6   2    0.27    2.66
   5  -6   2    0.35    0.25
  -6   6  -2    0.74    0.22
  -6   6  -2    1.57    0.44
   6  -6   2    1.25    0.37
   6  -6   2    0.89    0.33
  -7   6  -2    0.06    0.12
   7  -6   2    0.12    0.19
  -5  -5   2    6.25    0.93
   4   5  -2   10.70    0.87
   4   5  -2   11.15    3.63
   4   5  -2   13.25    1.49
   4   5  -2   11.62    1.71
  -4  -5   2   11.44    0.73
  -4  -5   2   10.42    1.01
   3   5  -2   10.40    1.30
   3   5  -2   11.20    0.87
  -3  -5   2    9.87    0.96
  -3  -5   2   11.36    0.68
  -3  -5   2   10.24    0.81
   2   5  -2    0.73    0.69
   2   5  -2    1.22    0.61
   2   5  -2    0.80    0.37
  -2  -5   2    1.15    0.26
  -2  -5   2    1.17    0.42
  -2  -5   2    1.25    0.48
   1   5  -2    4.66    0.51
   1   5  -2    5.66    0.83
   1   5  -2    4.74    0.84
   1   5  -2    5.14    0.55
  -1  -5   2    5.21    0.57
  -1  -5   2    5.58    0.43
  -1  -5   2    5.29    0.71
  -1  -5   2    5.41    0.88
  -1  -5   2    4.76    0.45
  -1  -5   2    6.13    0.80
   0   5  -2   54.66    2.31
   0   5  -2   54.59    2.50
   0   5  -2   54.94    2.26
   0   5  -2   54.51    2.28
   0   5  -2   55.47    2.26
   0   5  -2   54.77    2.51
   0  -5   2   57.04    4.02
   0  -5   2   54.66    2.64
   0  -5   2   56.17    2.80
   0  -5   2   55.96    2.26
   0  -5   2   52.40    2.39
   0  -5   2   53.01    2.25
   0  -5   2   55.57    3.36
  -1   5  -2    1.71    0.32
  -1   5  -2    1.63    0.54
  -1   5  -2    1.38    0.31
  -1   5  -2    0.97    0.31
  -1   5  -2    1.86    0.63
  -1   5  -2    1.34    0.31
   1  -5   2    1.40    0.56
   1  -5   2    0.61    1.25
   1  -5   2    1.62    0.30
   1  -5   2    1.26    0.58
   1  -5   2    1.05    0.87
   1  -5   2    1.54    0.31
   1  -5   2    1.71    0.34
   1  -5   2    1.61    0.39
  -2   5  -2    2.69    0.66
  -2   5  -2    3.29    0.55
  -2   5  -2    2.43    0.60
  -2   5  -2    3.40    0.49
  -2   5  -2    3.36    0.44
  -2   5  -2    3.83    0.43
  -2   5  -2    3.83    0.72
  -2   5  -2    3.22    0.42
  -2   5  -2    2.93    0.40
   2  -5   2    4.09    0.51
   2  -5   2    2.92    0.85
   2  -5   2    3.31    0.87
   2  -5   2    4.05    1.55
   2  -5   2    3.29    1.43
   2  -5   2    3.51    0.72
   2  -5   2    3.69    0.42
   2  -5   2    3.30    0.86
   2  -5   2    2.97    0.60
   2  -5   2    3.57    1.42
  -3   5  -2    1.00    0.82
  -3   5  -2    1.70    0.74
  -3   5  -2    1.46    0.44
  -3   5  -2    1.20    0.37
  -3   5  -2    1.47    0.28
  -3   5  -2    1.19    0.26
  -3   5  -2    1.49    0.85
  -3   5  -2    1.06    0.31
  -3   5  -2    1.20    0.47
   3  -5   2    1.78    1.35
   3  -5   2    1.67    0.51
   3  -5   2    1.37    1.15
   3  -5   2    1.39    0.56
   3  -5   2    1.68    0.71
   3  -5   2    1.80    0.38
   3  -5   2    1.12    0.37
   3  -5   2    1.58    0.38
  -4   5  -2    4.08    0.43
  -4   5  -2    3.91    0.46
  -4   5  -2    3.66    1.02
  -4   5  -2    3.64    0.42
  -4   5  -2    4.69    0.77
   4  -5   2    3.58    2.26
   4  -5   2    4.52    1.94
   4  -5   2    4.19    0.47
   4  -5   2    4.50    0.75
   4  -5   2    2.67    2.79
   4  -5   2    2.98    1.33
  -5   5  -2    2.92    0.47
  -5   5  -2    2.50    0.43
  -5   5  -2    2.82    0.32
  -5   5  -2    2.83    0.51
   5  -5   2    3.47    2.90
   5  -5   2    2.19    1.37
   5  -5   2    3.57    0.56
   5  -5   2    3.32    0.54
  -6   5  -2    3.79    0.49
   6  -5   2    2.46    2.41
   6  -5   2    4.20    4.00
   6  -5   2    4.32    0.56
   6  -5   2    4.50    0.73
  -7   5  -2    0.72    0.19
  -7   5  -2    1.35    0.27
   7  -5   2    0.81    0.23
   7  -5   2    1.29    0.54
   8   4  -2    1.42    0.46
  -6  -4   2    5.32    1.03
   5   4  -2    1.44    1.43
   5   4  -2    0.75    1.14
   5   4  -2    1.87    2.42
   5   4  -2    1.57    0.65
  -5  -4   2    0.85    0.41
   4   4  -2    2.91    1.90
   4   4  -2    3.39    0.53
   4   4  -2    3.41    0.93
   4   4  -2    1.83    0.82
  -4  -4   2    1.85    0.47
  -4  -4   2    1.99    0.43
  -4  -4   2    1.67    0.34
  -4  -4   2    1.39    0.89
   3   4  -2    3.93    0.51
   3   4  -2    3.44    0.64
   3   4  -2    3.35    0.81
  -3  -4   2    3.66    0.61
  -3  -4   2    3.34    0.46
  -3  -4   2    4.73    0.72
  -3  -4   2    4.23    0.79
   2   4  -2    5.54    0.47
   2   4  -2    4.95    0.45
   2   4  -2    5.08    0.69
   2   4  -2    5.07    0.85
  -2  -4   2    5.60    0.68
  -2  -4   2    5.12    0.41
   1   4  -2    1.23    0.39
   1   4  -2    1.77    0.33
   1   4  -2    1.31    0.33
   1   4  -2    1.79    0.29
  -1  -4   2    1.68    0.63
  -1  -4   2    1.58    0.30
  -1  -4   2    2.08    0.53
   0   4  -2   79.94    3.35
   0   4  -2   79.20    3.17
   0   4  -2   79.47    3.26
   0   4  -2   78.67    3.13
   0  -4   2   81.14    3.56
   0  -4   2   77.93    3.97
   0  -4   2   80.95    3.14
   0  -4   2   78.82    3.31
   0  -4   2   80.35    4.51
  -1   4  -2   12.12    0.79
  -1   4  -2   13.00    0.67
  -1   4  -2   12.08    0.69
  -1   4  -2   11.97    0.65
  -1   4  -2   11.81    0.81
  -1   4  -2   12.16    0.66
   1  -4   2   12.86    1.88
   1  -4   2   12.79    1.05
   1  -4   2   12.52    1.06
   1  -4   2   12.48    0.64
   1  -4   2   11.70    1.22
   1  -4   2   11.14    1.77
  -2   4  -2   22.48    1.32
  -2   4  -2   25.15    1.14
  -2   4  -2   25.88    1.14
  -2   4  -2   25.78    1.17
  -2   4  -2   25.17    1.31
  -2   4  -2   25.37    1.11
   2  -4   2   24.01    2.31
   2  -4   2   25.12    1.11
   2  -4   2   24.70    1.49
   2  -4   2   25.42    2.03
   2  -4   2   24.52    2.44
   2  -4   2   25.11    1.57
  -3   4  -2    3.73    0.52
  -3   4  -2    3.74    0.49
  -3   4  -2    3.65    0.62
  -3   4  -2    3.63    0.60
  -3   4  -2    2.79    0.42
  -3   4  -2    2.74    0.56
  -3   4  -2    3.73    0.45
  -3   4  -2    4.12    0.42
   3  -4   2    3.89    0.55
   3  -4   2    4.74    0.67
   3  -4   2    4.43    0.95
   3  -4   2    3.36    0.48
   3  -4   2    3.61    1.59
   3  -4   2    4.16    0.94
   3  -4   2    3.40    0.56
   3  -4   2    3.76    1.26
   3  -4   2    2.91    1.49
  -4   4  -2    0.88    0.24
  -4   4  -2    0.96    0.39
  -4   4  -2    0.38    0.30
  -4   4  -2    0.90    0.66
  -4   4  -2    0.88    0.19
  -4   4  -2    0.57    0.22
   4  -4   2    0.66    0.84
   4  -4   2    0.59    1.63
   4  -4   2    0.66    0.23
   4  -4   2    0.58    1.80
   4  -4   2    0.52    0.34
   4  -4   2    0.61    0.80
  -5   4  -2    9.10    1.59
  -5   4  -2    7.30    1.00
  -5   4  -2    7.53    0.54
  -5   4  -2    7.00    0.57
  -5   4  -2    7.39    0.48
  -5   4  -2    6.79    0.70
  -5   4  -2    7.63    1.05
   5  -4   2    8.91    3.37
   5  -4   2    7.50    0.56
   5  -4   2    7.31    1.61
   5  -4   2    8.46    0.86
   5  -4   2    7.94    1.78
   5  -4   2    6.41    2.94
  -6   4  -2   10.61    0.69
  -6   4  -2   10.06    0.62
   6  -4   2    9.25    0.93
   6  -4   2   15.41    4.51
   6  -4   2   10.68    0.66
   6  -4   2   11.49    2.70
  -7   4  -2    2.74    0.37
  -7   4  -2    2.61    0.48
   7  -4   2    2.64    0.61
   7  -4   2    3.81    0.47
  -8   4  -2    0.08    0.13
  -8   4  -2    0.15    0.29
   8  -4   2   -0.19    0.18
   8   3  -2    0.18    0.29
  -8  -3   2    0.59    0.43
  -7  -3   2    0.39    0.52
  -7  -3   2    0.26    0.32
   6   3  -2   11.55    2.03
   6   3  -2   11.23    1.01
  -6  -3   2   12.04    0.76
  -6  -3   2   10.98    0.74
  -6  -3   2   12.22    1.01
   5   3  -2    2.48    0.95
   5   3  -2    0.71    1.15
   5   3  -2    0.70    1.91
  -5  -3   2    1.58    0.40
  -5  -3   2    1.55    0.52
  -5  -3   2    1.77    0.36
   4   3  -2    0.24    1.31
   4   3  -2    1.02    0.64
  -4  -3   2    1.31    0.36
  -4  -3   2    1.19    0.17
  -4  -3   2    1.33    0.36
  -4  -3   2    1.25    0.31
  -4  -3   2    1.06    0.64
   3   3  -2    4.27    0.47
   3   3  -2    3.32    0.64
  -3  -3   2    3.59    0.61
  -3  -3   2    4.76    0.54
  -3  -3   2    3.89    0.41
   2   3  -2    0.97    0.21
   2   3  -2    0.67    0.31
  -2  -3   2    0.81    0.33
  -2  -3   2    0.71    0.31
  -2  -3   2    1.18    0.18
   1   3  -2   14.38    0.65
   1   3  -2   13.78    0.79
   1   3  -2   15.08    0.79
   1   3  -2   14.04    0.68
  -1  -3   2   13.88    0.96
  -1  -3   2   13.22    0.68
   0   3  -2    5.52    0.37
   0   3  -2    5.95    0.50
   0   3  -2    5.90    0.52
   0   3  -2    5.82    0.35
   0  -3   2    5.61    1.19
   0  -3   2    5.51    0.73
   0  -3   2    5.83    0.75
  -1   3  -2    1.50    0.24
  -1   3  -2    1.54    0.31
  -1   3  -2    1.54    0.25
  -1   3  -2    1.55    0.27
   1  -3   2    1.48    0.42
   1  -3   2    1.57    0.67
   1  -3   2    1.79    0.67
   1  -3   2    1.54    0.68
  -2   3  -2    0.29    0.19
  -2   3  -2   -0.13    0.27
  -2   3  -2    0.29    0.14
  -2   3  -2    0.06    0.16
  -2   3  -2    0.15    0.28
   2  -3   2   -0.02    0.36
   2  -3   2    0.80    0.77
   2  -3   2    0.07    0.47
   2  -3   2    0.04    0.48
   2  -3   2   -0.24    0.73
  -3   3  -2   11.52    0.71
  -3   3  -2   11.06    0.60
  -3   3  -2   11.38    0.80
  -3   3  -2   12.40    0.82
  -3   3  -2   11.56    0.60
  -3   3  -2   11.18    0.62
  -3   3  -2   11.83    0.64
  -3   3  -2   12.02    0.82
  -3   3  -2   12.33    0.67
   3  -3   2   12.12    1.62
   3  -3   2   12.41    1.37
   3  -3   2   12.40    1.58
   3  -3   2   11.81    0.96
   3  -3   2   12.36    0.67
   3  -3   2   11.85    1.10
  -4   3  -2    2.31    0.35
  -4   3  -2    2.83    0.42
  -4   3  -2    3.01    0.41
  -4   3  -2    2.47    0.35
  -4   3  -2    2.32    0.38
  -4   3  -2    2.81    0.57
  -4   3  -2    2.25    0.38
   4  -3   2    3.04    1.22
   4  -3   2    3.08    1.21
   4  -3   2    2.37    1.03
   4  -3   2    2.54    0.38
   4  -3   2    2.39    0.67
   4  -3   2    3.64    0.63
  -5   3  -2   17.12    0.99
  -5   3  -2   16.90    0.89
  -5   3  -2   16.27    0.84
  -5   3  -2   17.83    0.86
  -5   3  -2   17.62    0.92
  -5   3  -2   16.89    1.34
  -5   3  -2   17.09    0.84
   5  -3   2   15.61    1.03
   5  -3   2   16.42    2.44
   5  -3   2   16.17    1.48
   5  -3   2   17.86    2.63
   5  -3   2   15.68    0.91
   5  -3   2   16.81    2.12
  -6   3  -2    9.94    1.65
  -6   3  -2   11.64    0.89
  -6   3  -2   13.23    0.75
  -6   3  -2   12.41    0.65
  -6   3  -2   12.57    0.82
  -6   3  -2   10.64    0.66
   6  -3   2   13.64    0.79
   6  -3   2   10.63    2.74
   6  -3   2   13.07    4.34
   6  -3   2   12.43    2.09
   6  -3   2    9.98    3.53
   6  -3   2   12.10    1.02
  -7   3  -2    0.52    0.24
  -7   3  -2    0.53    0.30
  -7   3  -2    0.65    0.24
  -7   3  -2    0.14    0.70
   7  -3   2    0.58    0.58
   7  -3   2    1.34    3.39
   7  -3   2    1.15    2.37
   7  -3   2    0.49    0.21
  -8   3  -2    1.12    0.24
  -8   3  -2    1.57    0.35
  -8   3  -2    1.15    0.24
   8  -3   2    1.45    0.30
   8   2  -2    1.20    0.65
  -8  -2   2    2.02    0.29
  -8  -2   2    3.49    0.72
  -7  -2   2    4.70    0.99
   6   2  -2    0.85    1.69
   6   2  -2   -1.49    2.77
   6   2  -2    0.65    3.68
   6   2  -2    6.86    1.00
   6   2  -2    4.17    1.25
   6   2  -2    1.50    1.61
  -6  -2   2    7.28    0.56
  -6  -2   2    6.72    0.83
  -6  -2   2    6.46    0.56
   5   2  -2    5.18    2.08
   5   2  -2    7.21    2.03
   5   2  -2    7.46    1.26
   5   2  -2    5.49    1.20
  -5  -2   2    5.73    0.58
  -5  -2   2    4.89    0.54
  -5  -2   2    4.88    0.63
   4   2  -2    4.92    1.14
   4   2  -2    5.52    1.65
   4   2  -2    4.67    0.82
   4   2  -2    4.11    1.65
  -4  -2   2    4.53    0.29
  -4  -2   2    4.72    0.51
  -4  -2   2    5.12    0.41
  -4  -2   2    4.35    0.66
  -4  -2   2    5.50    0.60
   3   2  -2   89.66    3.69
   3   2  -2   93.43    3.57
   3   2  -2   93.12    4.81
   3   2  -2   93.89    3.56
   3   2  -2   93.14    3.69
   3   2  -2   91.81    3.95
  -3  -2   2   92.14    3.74
  -3  -2   2   86.37    3.66
   2   2  -2   25.89    1.20
   2   2  -2   25.67    1.08
  -2  -2   2   24.68    1.06
  -2  -2   2   26.37    1.17
   1   2  -2    6.22    0.45
   1   2  -2    5.75    0.33
   1   2  -2    6.01    0.42
   1   2  -2    5.82    0.31
  -1  -2   2    5.88    0.33
  -1  -2   2    5.83    0.42
   0   2  -2   83.85    3.34
   0   2  -2   87.59    3.44
   0   2  -2   85.08    3.30
   0   2  -2   85.86    3.36
   0  -2   2   84.94    3.31
   0  -2   2   87.92    4.12
   0  -2   2   91.59    3.38
   0  -2   2   85.71    3.81
   0  -2   2   86.93    3.38
   0  -2   2   84.93    3.31
  -1   2  -2   34.28    1.31
  -1   2  -2   32.47    1.33
  -1   2  -2   33.38    1.42
  -1   2  -2   34.74    1.37
   1  -2   2   33.40    2.10
   1  -2   2   32.05    1.36
   1  -2   2   32.04    1.29
   1  -2   2   32.67    1.54
   1  -2   2   30.76    2.03
   1  -2   2   31.69    1.75
  -2   2  -2    2.25    0.25
  -2   2  -2    2.49    0.34
  -2   2  -2    3.20    0.26
  -2   2  -2    2.24    0.30
  -2   2  -2    2.11    0.22
  -2   2  -2    2.47    0.32
   2  -2   2    2.28    0.25
   2  -2   2    2.25    0.43
   2  -2   2    2.73    0.37
   2  -2   2    3.28    0.66
   2  -2   2    2.02    0.70
   2  -2   2    1.95    0.34
   2  -2   2    2.09    0.69
   2  -2   2    2.18    0.21
  -3   2  -2   20.07    0.96
  -3   2  -2   18.19    0.82
  -3   2  -2   17.01    0.78
  -3   2  -2   16.38    0.88
  -3   2  -2   17.12    0.76
  -3   2  -2   17.07    0.77
  -3   2  -2   18.70    0.82
  -3   2  -2   17.87    0.77
  -3   2  -2   16.89    0.90
   3  -2   2   17.86    1.83
   3  -2   2   17.40    1.32
   3  -2   2   16.60    0.89
   3  -2   2   16.88    1.76
   3  -2   2   17.14    1.12
   3  -2   2   17.50    0.78
  -4   2  -2    4.32    0.59
  -4   2  -2    3.85    0.35
  -4   2  -2    3.87    0.39
  -4   2  -2    3.75    0.34
   4  -2   2    5.58    0.60
   4  -2   2    4.27    0.43
   4  -2   2    3.86    0.74
   4  -2   2    3.36    0.55
   4  -2   2    3.78    0.50
   4  -2   2    4.22    0.46
   4  -2   2    3.84    1.47
   4  -2   2    3.21    0.60
   4  -2   2    3.88    1.44
   4  -2   2    4.56    1.06
  -5   2  -2    9.92    0.65
  -5   2  -2    9.83    0.66
  -5   2  -2    9.47    0.66
  -5   2  -2   10.11    0.55
  -5   2  -2    9.38    1.15
  -5   2  -2   10.26    0.74
  -5   2  -2   10.04    0.60
   5  -2   2    9.54    0.78
   5  -2   2   11.33    1.11
   5  -2   2   11.36    1.21
   5  -2   2   11.06    2.35
   5  -2   2    9.99    0.78
   5  -2   2    9.43    1.59
   5  -2   2   10.95    1.37
   5  -2   2   10.44    2.29
   5  -2   2    9.32    0.60
   5  -2   2   10.75    0.82
   5  -2   2    9.65    0.82
   5  -2   2    8.61    0.82
  -6   2  -2    0.77    0.49
  -6   2  -2    1.80    0.89
  -6   2  -2    0.79    0.19
  -6   2  -2    0.78    0.26
  -6   2  -2    0.81    0.25
  -6   2  -2    0.67    0.30
   6  -2   2    0.84    0.48
   6  -2   2    0.14    1.12
   6  -2   2   -0.17    2.15
   6  -2   2    0.03    2.44
   6  -2   2    1.50    0.63
   6  -2   2    1.46    1.12
   6  -2   2    0.63    0.30
   6  -2   2    0.86    0.82
   6  -2   2    0.32    1.31
  -7   2  -2   12.31    0.85
  -7   2  -2   11.66    0.67
  -7   2  -2   12.67    0.74
  -7   2  -2   11.16    0.71
   7  -2   2   10.40    3.95
   7  -2   2   12.84    2.87
   7  -2   2   11.71    0.69
  -8   2  -2    0.29    0.30
  -8   2  -2    0.81    0.24
  -8   2  -2    0.25    0.26
   8  -2   2    0.54    0.21
  -9   2  -2    0.08    0.16
  -9   2  -2    0.05    0.14
  -9   2  -2    0.12    0.23
   9  -2   2    0.29    0.18
   8   1  -2    0.11    0.46
  -8  -1   2    0.23    0.50
  -8  -1   2    0.04    0.17
  -7  -1   2    7.09    0.58
  -7  -1   2    7.22    0.56
  -7  -1   2    6.99    0.80
   6   1  -2   -0.25    0.29
   6   1  -2    0.01    1.32
   6   1  -2   -0.61    1.51
   6   1  -2   -0.28    2.48
   6   1  -2   -0.91    3.04
  -6  -1   2    1.41    0.49
  -6  -1   2    1.15    0.33
  -6  -1   2    1.39    0.31
  -5  -1   2   19.77    1.06
  -5  -1   2   20.48    1.01
  -5  -1   2   19.66    1.26
  -5  -1   2   20.75    0.99
  -5  -1   2   20.98    1.01
   4   1  -2    5.31    1.59
   4   1  -2    6.31    0.84
   4   1  -2    6.04    1.58
   4   1  -2    7.16    1.14
  -4  -1   2    6.24    0.60
  -4  -1   2    5.93    0.30
  -4  -1   2    6.22    0.52
  -4  -1   2    5.55    0.51
  -4  -1   2    5.62    0.46
  -4  -1   2    5.65    0.65
   3   1  -2   19.18    0.81
   3   1  -2   20.20    1.19
   3   1  -2   18.68    1.72
   3   1  -2   19.36    0.94
  -3  -1   2   19.49    0.85
  -3  -1   2   18.60    0.90
  -3  -1   2   19.51    1.03
  -3  -1   2   19.44    0.89
   2   1  -2    3.56    0.32
   2   1  -2    3.53    0.41
   2   1  -2    3.50    0.24
   2   1  -2    2.76    0.24
  -2  -1   2    2.92    0.26
  -2  -1   2    2.86    0.25
  -2  -1   2    3.76    0.29
   1   1  -2  296.84   10.98
   1   1  -2  288.80   10.98
   1   1  -2  277.33   10.91
   1   1  -2  290.18   10.90
  -1  -1   2  290.42   10.95
  -1  -1   2  281.80   10.92
  -1  -1   2  295.99   11.00
   0   1  -2  197.45    7.47
   0   1  -2  192.16    7.43
   0   1  -2  203.58    7.45
   0   1  -2  198.32    7.47
   0   1  -2  207.66    7.55
   0  -1   2  189.50    7.47
   0  -1   2  188.12    7.46
   0  -1   2  195.65    7.51
   0  -1   2  202.64    7.53
  -1   1  -2  213.30    8.15
  -1   1  -2  198.44    8.08
  -1   1  -2  184.09    8.08
  -1   1  -2  210.05    8.15
  -1   1  -2  214.42    8.09
  -1   1  -2  202.70    8.13
   1  -1   2  221.60    8.14
   1  -1   2  208.03    8.43
   1  -1   2  214.15    8.08
   1  -1   2  224.60    8.33
   1  -1   2  236.33    8.93
   1  -1   2  224.18    8.69
   1  -1   2  227.44    8.13
   1  -1   2  212.55    8.07
  -2   1  -2  152.74    6.02
  -2   1  -2  161.20    6.03
  -2   1  -2  147.44    5.95
  -2   1  -2  153.02    6.02
  -2   1  -2  148.99    5.96
  -2   1  -2  152.77    5.96
   2  -1   2  157.01    5.96
   2  -1   2  159.85    6.05
   2  -1   2  156.37    6.15
   2  -1   2  165.35    6.72
   2  -1   2  160.80    6.63
   2  -1   2  164.54    6.03
   2  -1   2  157.66    6.37
   2  -1   2  158.09    5.97
  -3   1  -2  266.55   11.10
  -3   1  -2  293.08   11.15
  -3   1  -2  286.77   11.08
  -3   1  -2  301.48   11.22
  -3   1  -2  281.81   11.12
  -3   1  -2  299.49   11.08
  -3   1  -2  302.88   11.16
   3  -1   2  306.95   12.11
   3  -1   2  288.50   11.11
   3  -1   2  286.71   11.35
   3  -1   2  303.31   11.25
   3  -1   2  299.03   11.98
   3  -1   2  301.26   11.22
   3  -1   2  288.34   11.65
   3  -1   2  294.57   11.13
  -4   1  -2   20.94    0.97
  -4   1  -2   21.13    0.95
  -4   1  -2   20.22    0.94
  -4   1  -2   21.16    1.11
   4  -1   2   20.82    2.02
   4  -1   2   20.64    0.98
   4  -1   2   22.29    1.30
   4  -1   2   22.36    2.01
   4  -1   2   20.97    1.15
   4  -1   2   21.58    1.28
   4  -1   2   20.75    1.13
   4  -1   2   22.07    1.07
   4  -1   2   22.10    1.62
  -5   1  -2    0.77    0.28
  -5   1  -2    0.70    0.47
  -5   1  -2    0.59    0.19
  -5   1  -2    0.61    0.18
   5  -1   2    1.15    1.21
   5  -1   2    0.87    0.53
   5  -1   2    0.90    0.78
   5  -1   2    1.01    0.33
   5  -1   2    0.78    0.34
   5  -1   2    0.92    0.54
   5  -1   2    1.04    1.19
   5  -1   2    0.65    0.31
   5  -1   2    0.37    0.59
   5  -1   2    0.85    0.33
  -6   1  -2    1.31    0.45
  -6   1  -2    1.09    0.26
  -6   1  -2    1.37    0.33
  -6   1  -2    0.92    0.24
  -6   1  -2    1.18    0.30
   6  -1   2    2.00    1.21
   6  -1   2    1.86    0.89
   6  -1   2    1.02    0.49
   6  -1   2    0.62    0.87
   6  -1   2    0.86    1.84
   6  -1   2    0.76    0.41
   6  -1   2    2.62    0.92
   6  -1   2    1.23    0.25
   6  -1   2    2.00    2.07
   6  -1   2    1.40    0.52
  -7   1  -2    0.65    0.28
  -7   1  -2    0.66    0.18
  -7   1  -2    0.18    0.28
   7  -1   2    1.28    1.87
   7  -1   2    0.54    0.46
   7  -1   2    0.41    0.20
   7  -1   2    0.05    0.86
   7  -1   2    0.73    0.76
   7  -1   2    0.31    1.52
   7  -1   2    0.35    1.35
  -8   1  -2    0.45    0.25
  -8   1  -2    0.43    0.31
  -8   1  -2    0.46    0.31
   8  -1   2    0.50    0.22
   8  -1   2   -0.35    0.48
   8  -1   2    0.70    0.59
  -9   1  -2    2.10    0.24
  -9   1  -2    1.93    0.30
  -9   1  -2    1.73    0.33
   9  -1   2    1.56    0.28
   8   0  -2    4.82    0.60
  -8   0   2    4.73    0.35
  -8   0   2    4.13    0.53
   7   0  -2    0.82    4.42
   7   0  -2    4.49    0.92
  -7   0   2    2.50    0.34
  -7   0   2    2.22    0.33
  -7   0   2    2.61    0.65
   6   0  -2   -0.10    0.33
   6   0  -2   -0.08    3.02
   6   0  -2    0.17    2.54
   6   0  -2   -1.01    1.55
   6   0  -2   -0.37    1.36
  -6   0   2    0.53    0.20
  -6   0   2    0.62    0.41
  -6   0   2    0.49    0.41
  -6   0   2    0.91    0.29
  -6   0   2    0.66    0.37
   5   0  -2   -0.21    0.88
   5   0  -2    0.43    1.48
   5   0  -2    0.05    1.63
   5   0  -2   -0.13    0.74
  -5   0   2    0.64    0.29
  -5   0   2    0.66    0.41
  -5   0   2    0.54    0.24
  -5   0   2    0.29    0.25
  -5   0   2    0.65    0.46
   4   0  -2   12.44    2.19
   4   0  -2   20.05    0.97
   4   0  -2   21.81    1.30
   4   0  -2   15.38    1.26
   4   0  -2   16.10    1.82
   4   0  -2   14.77    1.88
  -4   0   2   19.92    0.95
  -4   0   2   18.59    1.05
  -4   0   2   17.93    0.96
  -4   0   2   19.85    0.89
  -4   0   2   19.68    0.77
  -4   0   2   20.35    0.93
   3   0  -2    4.20    1.15
   3   0  -2    4.38    0.59
   3   0  -2    3.44    1.10
   3   0  -2    3.83    0.79
  -3   0   2    4.03    0.30
  -3   0   2    4.55    0.49
  -3   0   2    3.80    0.30
  -3   0   2    4.09    0.37
  -3   0   2    4.10    0.36
   2   0  -2  169.63    6.72
   2   0  -2  175.30    7.39
   2   0  -2  172.33    6.49
   2   0  -2  167.13    6.44
   2   0  -2  180.14    6.49
   2   0  -2  169.79    6.44
  -2   0   2  162.85    6.49
  -2   0   2  170.72    6.47
  -2   0   2  162.62    6.45
  -2   0   2  163.49    6.47
  -2   0   2  178.76    6.54
   1   0  -2  637.66   23.39
   1   0  -2  617.85   23.39
  -1   0   2  611.61   23.44
  -1   0   2  614.02   23.43
   0   0  -2  607.59   22.36
   0   0   2  592.44   22.37
   0   0   2  578.09   22.31
  -1   0  -2  321.05   11.96
  -1   0  -2  325.51   11.97
  -1   0  -2  308.01   12.01
  -1   0  -2  329.02   12.02
  -1   0  -2  290.71   11.96
   1   0   2  323.77   12.02
   1   0   2  337.03   12.36
   1   0   2  312.82   11.96
   1   0   2  309.20   12.18
   1   0   2  311.52   11.97
   1   0   2  322.25   12.03
  -2   0  -2  658.08   24.66
  -2   0  -2  656.76   24.66
  -2   0  -2  636.11   24.66
   2   0   2  648.72   25.04
   2   0   2  661.39   24.68
   2   0   2  662.33   25.07
   2   0   2  651.95   24.71
  -3   0  -2  276.68   10.68
  -3   0  -2  278.62   10.70
  -3   0  -2  274.89   10.64
  -3   0  -2  293.76   10.71
  -3   0  -2  294.54   10.78
  -3   0  -2  275.50   10.64
  -3   0  -2  271.77   10.69
   3   0   2  283.52   10.84
   3   0   2  282.33   11.07
   3   0   2  301.39   11.40
   3   0   2  284.89   10.81
   3   0   2  269.66   10.70
   3   0   2  290.50   11.32
   3   0   2  273.64   10.69
   3   0   2  279.42   10.78
  -4   0  -2   31.52    1.33
  -4   0  -2   31.00    1.33
  -4   0  -2   30.62    1.26
  -4   0  -2   31.61    1.47
   4   0   2   30.41    1.35
   4   0   2   31.41    1.47
   4   0   2   32.43    1.58
   4   0   2   32.00    1.59
   4   0   2   32.02    2.24
   4   0   2   34.37    1.94
   4   0   2   32.03    1.43
   4   0   2   32.98    2.24
  -5   0  -2    4.38    0.41
  -5   0  -2    4.39    0.43
  -5   0  -2    3.94    0.38
  -5   0  -2    4.82    0.59
  -5   0  -2    3.80    0.47
   5   0   2    4.30    0.68
   5   0   2    4.01    0.48
   5   0   2    4.59    0.46
   5   0   2    6.08    1.68
   5   0   2    5.00    1.15
   5   0   2    4.17    0.51
   5   0   2    5.13    1.63
   5   0   2    4.57    0.75
   5   0   2    3.98    1.15
  -6   0  -2    0.18    0.25
  -6   0  -2   -0.03    0.23
  -6   0  -2   -0.20    0.21
  -6   0  -2    0.26    0.27
  -6   0  -2    0.26    0.16
  -6   0  -2    0.88    0.68
   6   0   2   -0.12    0.39
   6   0   2    1.01    1.14
   6   0   2    0.06    0.70
   6   0   2    0.59    1.80
   6   0   2    0.38    0.74
   6   0   2   -0.29    2.34
   6   0   2    0.28    0.39
   6   0   2    0.27    0.41
   6   0   2    0.69    0.48
  -7   0  -2    0.13    0.25
  -7   0  -2   -0.19    0.24
  -7   0  -2    0.04    0.16
   7   0   2   -0.17    0.27
   7   0   2    0.67    0.52
   7   0   2   -0.32    0.39
   7   0   2    1.41    0.88
   7   0   2    0.74    1.05
   7   0   2   -0.10    0.42
  -8   0  -2    0.74    0.32
  -8   0  -2    0.36    0.26
  -8   0  -2    0.66    0.24
   8   0   2   -0.24    0.41
   8   0   2    0.39    0.91
   8   0   2    0.23    0.20
   8   0   2    0.55    0.54
  -9   0  -2    2.85    0.29
  -9   0  -2    2.57    0.35
  -9   0  -2    2.31    0.43
   9   0   2    2.48    0.31
   9   0   2    2.08    0.51
   9   0   2    3.63    0.80
   8  -1  -2    0.00    0.46
   8  -1  -2    0.58    0.25
  -8   1   2    0.24    0.17
   7  -1  -2    3.13    2.65
   7  -1  -2    3.50    0.80
   7  -1  -2   -0.50    4.18
   7  -1  -2    4.05    0.92
  -7   1   2    4.66    0.65
  -7   1   2    4.84    0.48
  -7   1   2    4.67    0.64
  -7   1   2    4.58    0.59
  -7   1   2    5.85    0.53
   6  -1  -2   -0.14    2.77
   6  -1  -2    0.61    3.24
   6  -1  -2    3.73    0.79
   6  -1  -2   -1.48    1.58
   6  -1  -2    4.22    0.97
   6  -1  -2    3.99    0.81
   6  -1  -2    0.71    1.43
  -6   1   2    3.69    0.39
  -6   1   2    4.39    0.61
  -6   1   2    4.48    0.54
  -6   1   2    4.06    0.60
  -6   1   2    4.40    0.45
   5  -1  -2    0.23    1.27
   5  -1  -2    0.05    1.60
  -4   1   2    9.39    0.75
  -4   1   2    9.24    0.60
  -4   1   2    9.04    0.59
  -4   1   2    9.13    0.64
  -4   1   2    9.25    0.60
  -4   1   2    9.81    0.68
  -4   1   2    9.24    0.58
  -4   1   2    9.69    0.89
   3  -1  -2    1.30    0.57
   3  -1  -2    3.47    0.77
   3  -1  -2    1.96    0.80
   3  -1  -2    1.83    0.83
   3  -1  -2    1.50    0.43
  -3   1   2    4.17    0.40
  -3   1   2    4.85    0.60
  -3   1   2    3.69    0.31
  -3   1   2    4.12    0.37
  -3   1   2    3.62    0.24
   2  -1  -2    6.69    1.01
   2  -1  -2    7.07    0.32
   2  -1  -2    7.30    1.02
   2  -1  -2    8.21    0.81
   2  -1  -2    7.20    0.37
   2  -1  -2    7.84    0.61
  -2   1   2    6.90    0.39
  -2   1   2    7.11    0.50
  -2   1   2    7.09    0.36
  -2   1   2    7.18    0.39
   1  -1  -2    9.27    0.86
   1  -1  -2    9.07    0.82
   1  -1  -2    8.67    0.47
   1  -1  -2    9.44    0.72
   1  -1  -2    9.27    0.55
   1  -1  -2    8.82    0.39
   1  -1  -2    9.76    0.44
   1  -1  -2    8.75    0.40
  -1   1   2    8.81    0.52
  -1   1   2    9.20    0.40
  -1   1   2    8.54    0.49
  -1   1   2    8.96    0.47
  -1   1   2    9.11    0.43
  -1   1   2    8.59    0.42
   0  -1  -2  158.70    6.27
   0  -1  -2  171.68    6.22
   0  -1  -2  165.62    6.17
   0  -1  -2  162.53    6.17
   0  -1  -2  164.51    6.59
   0  -1  -2  164.44    6.22
   0   1   2  150.71    6.18
   0   1   2  170.83    6.23
   0   1   2  173.63    6.25
   0   1   2  153.88    6.18
   0   1   2  162.15    6.19
   0   1   2  159.26    6.16
  -1  -1  -2    0.49    0.08
  -1  -1  -2    0.31    0.08
  -1  -1  -2    0.55    0.13
  -1  -1  -2    0.52    0.14
   1   1   2    0.19    0.12
   1   1   2    0.30    0.07
   1   1   2    0.16    0.16
   1   1   2    0.14    0.07
  -3  -1  -2  132.81    5.15
  -3  -1  -2  132.14    5.08
  -3  -1  -2  133.77    5.08
  -3  -1  -2  137.76    5.16
   3   1   2  129.83    5.13
   3   1   2  132.75    5.24
   3   1   2  134.25    5.20
   3   1   2  134.68    5.13
   3   1   2  138.61    5.54
   3   1   2  133.53    5.22
   3   1   2  142.07    5.56
   3   1   2  124.33    5.35
  -4  -1  -2    2.05    0.29
  -4  -1  -2    2.17    0.22
  -4  -1  -2    1.97    0.25
  -4  -1  -2    2.27    0.38
  -4  -1  -2    2.03    0.33
  -4  -1  -2    2.57    0.33
   4   1   2    1.39    0.89
   4   1   2    2.00    0.28
   4   1   2    2.46    0.36
   4   1   2    2.74    0.39
   4   1   2    2.39    0.31
   4   1   2    1.48    0.66
   4   1   2    1.18    0.40
   4   1   2    0.83    0.54
  -5  -1  -2    1.89    0.43
  -5  -1  -2    3.10    0.33
  -5  -1  -2    1.75    0.51
   5   1   2    2.05    0.37
   5   1   2    1.81    0.46
   5   1   2    1.31    0.77
   5   1   2    1.89    1.07
   5   1   2    1.94    0.53
   5   1   2    0.28    0.32
   5   1   2    1.59    1.15
   5   1   2    1.96    0.39
   5   1   2    2.55    0.53
  -6  -1  -2    2.96    0.55
  -6  -1  -2    2.43    0.41
  -6  -1  -2    2.88    0.46
  -6  -1  -2    2.79    0.35
  -6  -1  -2    2.98    0.39
   6   1   2    2.86    0.47
   6   1   2    2.81    0.73
   6   1   2    2.99    0.55
   6   1   2    2.36    0.61
   6   1   2    2.22    0.69
  -7  -1  -2    2.71    0.41
  -7  -1  -2    2.58    0.43
  -7  -1  -2    2.09    0.41
  -7  -1  -2    2.52    0.56
   7   1   2    1.46    1.00
   7   1   2    1.93    1.08
   7   1   2    2.99    0.61
   7   1   2    2.56    0.66
   7   1   2    3.43    0.63
  -8  -1  -2    9.13    0.61
  -8  -1  -2    8.17    0.53
  -8  -1  -2    8.99    0.66
   8   1   2    8.84    0.57
   8   1   2    9.39    0.72
   8   1   2    8.26    1.29
   8   1   2   10.81    1.14
  -9  -1  -2    2.23    0.37
  -9  -1  -2    2.40    0.47
  -9  -1  -2    1.90    0.27
   9   1   2    1.99    0.31
   9   1   2    1.94    0.39
   9   1   2    1.85    0.38
   8  -2  -2    1.08    0.24
  -8   2   2    0.73    0.22
   7  -2  -2    6.76    0.66
   7  -2  -2    7.06    0.61
  -7   2   2    8.51    0.54
  -7   2   2    7.78    0.50
  -7   2   2    7.87    0.79
  -7   2   2    7.42    0.71
  -7   2   2    6.54    0.57
   6  -2  -2   -0.05    2.50
   6  -2  -2    2.53    0.95
   6  -2  -2    1.46    1.60
   6  -2  -2    3.16    0.93
   6  -2  -2    0.39    2.91
   6  -2  -2   -0.53    3.61
   6  -2  -2    3.03    0.71
   6  -2  -2    2.56    1.83
  -6   2   2    3.93    0.53
  -6   2   2    2.60    0.75
  -6   2   2    3.84    0.41
  -6   2   2    3.44    0.48
   4  -2  -2   -0.43    1.20
   4  -2  -2   -0.01    0.35
   4  -2  -2    0.07    1.17
   4  -2  -2    0.00    0.83
   4  -2  -2    0.22    0.64
  -4   2   2    0.28    0.23
  -4   2   2   -0.33    0.29
  -4   2   2    0.18    0.53
  -4   2   2    0.10    0.22
  -4   2   2   -0.04    0.22
  -4   2   2    0.39    0.30
  -4   2   2   -0.02    0.18
   1  -2  -2    2.92    0.18
   1  -2  -2    3.11    0.19
   1  -2  -2    2.96    0.25
   1  -2  -2    2.88    0.29
  -1   2   2    3.29    0.33
  -1   2   2    2.85    0.35
  -1   2   2    2.70    0.21
  -1   2   2    3.33    0.30
  -1   2   2    2.87    0.24
  -1   2   2    3.01    0.24
  -1   2   2    3.04    0.21
   0  -2  -2    5.43    0.34
   0  -2  -2    6.10    0.36
   0  -2  -2    5.58    0.27
   0  -2  -2    5.24    0.27
   0  -2  -2    5.53    0.27
   0   2   2    5.30    0.28
   0   2   2    5.25    0.28
   0   2   2    4.83    0.33
   0   2   2    5.58    0.34
   0   2   2    5.14    0.27
   0   2   2    5.41    0.37
   0   2   2    5.44    0.35
  -1  -2  -2  628.27   22.41
  -1  -2  -2  657.71   22.39
  -1  -2  -2  382.59   22.46
  -1  -2  -2  638.77   22.41
   1   2   2  660.86   22.42
  -2  -2  -2    1.26    0.22
  -2  -2  -2    1.71    0.28
  -2  -2  -2    1.21    0.15
  -2  -2  -2    1.15    0.12
  -2  -2  -2    1.62    0.20
   2   2   2    1.05    0.15
   2   2   2    1.50    0.29
   2   2   2    1.42    0.24
   2   2   2    1.15    0.16
  -3  -2  -2   30.50    1.36
  -3  -2  -2   32.43    1.39
  -3  -2  -2   31.82    1.28
  -3  -2  -2   34.01    1.38
  -3  -2  -2   32.37    1.28
  -3  -2  -2   31.05    1.27
   3   2   2   31.08    1.32
   3   2   2   33.45    1.32
   3   2   2   32.48    1.41
   3   2   2   30.13    1.43
  -4  -2  -2    0.21    0.18
  -4  -2  -2    0.49    0.27
  -4  -2  -2    2.83    0.44
  -4  -2  -2    0.55    0.16
   4   2   2   -0.42    0.46
   4   2   2    0.75    0.35
   4   2   2    0.47    0.20
   4   2   2   -0.46    1.24
  -5  -2  -2    2.19    0.59
  -5  -2  -2    1.73    0.46
  -5  -2  -2    2.02    0.33
   5   2   2    2.14    0.39
   5   2   2    2.53    0.46
   5   2   2    2.39    0.44
   5   2   2    2.67    0.40
  -6  -2  -2    0.91    0.24
  -6  -2  -2    0.70    0.20
  -6  -2  -2    0.78    0.26
  -6  -2  -2    0.51    0.68
  -6  -2  -2    0.29    0.41
   6   2   2    0.77    0.36
   6   2   2    0.90    0.37
   6   2   2    0.48    0.62
   6   2   2   -0.18    0.60
  -7  -2  -2    0.57    0.37
  -7  -2  -2    0.51    0.29
  -7  -2  -2    0.20    0.24
  -7  -2  -2    0.17    0.59
   7   2   2    0.57    0.42
   7   2   2    0.32    1.00
   7   2   2    1.38    0.91
   7   2   2    0.04    0.58
   7   2   2    0.16    0.52
  -8  -2  -2    0.54    0.20
  -8  -2  -2    0.98    0.23
  -8  -2  -2    0.19    0.33
   8   2   2   -1.87    1.29
   8   2   2    0.88    0.74
   8   2   2    0.93    0.26
   8   2   2    0.76    0.37
  -9  -2  -2    3.19    0.49
  -9  -2  -2    2.72    0.30
  -9  -2  -2    3.04    0.30
   9   2   2    2.73    0.40
   9   2   2    1.77    0.33
   9   2   2    2.82    0.40
   8  -3  -2    1.54    0.31
  -8   3   2    0.74    0.19
   7  -3  -2    0.48    0.20
   7  -3  -2    0.62    0.30
  -7   3   2    0.61    0.48
  -7   3   2    0.27    0.31
  -7   3   2    0.57    0.22
   6  -3  -2    5.11    0.71
   6  -3  -2    5.89    2.95
   6  -3  -2    4.22    1.78
   6  -3  -2    4.43    0.77
  -6   3   2    4.65    0.54
  -6   3   2    4.32    0.58
  -6   3   2    4.66    0.71
  -6   3   2    4.98    0.55
  -6   3   2    4.40    0.38
  -6   3   2    4.95    0.53
   5  -3  -2    0.60    0.62
   5  -3  -2    1.39    2.30
   5  -3  -2    0.84    2.64
   5  -3  -2    1.88    1.38
   5  -3  -2    1.19    1.81
   5  -3  -2    1.89    0.66
  -5   3   2    1.37    0.34
  -5   3   2    3.05    1.12
  -5   3   2    1.44    0.60
  -5   3   2    1.32    0.34
  -5   3   2    1.64    0.28
  -5   3   2    1.64    0.35
  -5   3   2    1.48    0.42
  -5   3   2    1.93    0.47
   4  -3  -2    0.30    1.30
   4  -3  -2    0.86    2.66
   4  -3  -2    4.95    1.01
   4  -3  -2    1.47    1.73
  -4   3   2    6.36    0.54
  -4   3   2    5.24    0.45
  -4   3   2    5.13    0.98
  -4   3   2    5.94    0.60
  -4   3   2    4.75    0.43
  -4   3   2    5.25    0.43
  -4   3   2    4.63    0.55
  -4   3   2    4.95    0.61
   3  -3  -2    6.51    0.94
   1  -3  -2   30.16    1.21
   1  -3  -2   29.21    1.21
   1  -3  -2   30.43    1.31
  -1   3   2   31.57    1.27
  -1   3   2   30.47    1.23
  -1   3   2   31.13    1.37
  -1   3   2   29.93    1.26
  -1   3   2   29.53    1.31
   0  -3  -2   99.07    3.70
   0  -3  -2   94.18    3.65
   0   3   2   93.65    3.65
   0   3   2   92.42    3.66
   0   3   2   97.27    3.73
   0   3   2   99.39    3.71
   0   3   2   91.37    3.69
   0   3   2   95.83    3.78
   0   3   2   97.17    3.71
  -1  -3  -2  102.17    4.20
  -1  -3  -2  107.75    3.97
  -1  -3  -2  109.74    4.07
  -1  -3  -2  103.02    4.05
  -1  -3  -2   99.08    4.01
  -1  -3  -2  103.25    3.96
  -1  -3  -2  107.53    4.05
  -1  -3  -2  105.27    3.95
  -1  -3  -2  104.49    4.38
  -1  -3  -2  103.04    4.38
   1   3   2   98.11    3.99
   1   3   2  101.06    3.95
   1   3   2  108.11    4.03
   1   3   2  106.67    4.00
   1   3   2  105.06    3.99
   1   3   2   99.26    3.94
   1   3   2   94.68    4.05
  -2  -3  -2    2.02    0.24
  -2  -3  -2    2.08    0.33
  -2  -3  -2    1.94    0.20
  -2  -3  -2    1.87    0.21
  -2  -3  -2    2.05    0.32
  -2  -3  -2    1.90    0.20
   2   3   2    2.00    0.21
   2   3   2    1.98    0.19
   2   3   2    1.95    0.35
   2   3   2    2.28    0.29
  -3  -3  -2   88.26    3.20
  -3  -3  -2   84.03    3.30
  -3  -3  -2   84.61    3.33
  -3  -3  -2   81.76    3.18
   3   3   2   79.26    3.22
   3   3   2   78.49    3.20
   3   3   2   79.73    3.34
   3   3   2   83.52    3.32
  -4  -3  -2    0.48    0.16
  -4  -3  -2    0.33    0.19
  -4  -3  -2    0.11    0.29
  -4  -3  -2    0.12    0.17
  -4  -3  -2    0.24    0.22
  -4  -3  -2    0.64    0.30
   4   3   2    0.57    0.21
   4   3   2    0.05    0.35
   4   3   2    0.31    0.20
   4   3   2    0.02    0.30
  -5  -3  -2   31.06    1.36
  -5  -3  -2   31.67    1.54
  -5  -3  -2   31.43    1.35
  -5  -3  -2   29.89    1.54
  -5  -3  -2   30.93    1.38
  -5  -3  -2   31.37    1.35
   5   3   2   30.85    1.41
   5   3   2   33.35    1.42
   5   3   2   30.49    1.61
   5   3   2   29.18    1.58
  -6  -3  -2    5.50    0.50
  -6  -3  -2    5.79    0.64
  -6  -3  -2    5.55    0.49
  -6  -3  -2    5.59    0.89
  -6  -3  -2    5.12    0.53
  -6  -3  -2    5.99    0.52
   6   3   2    5.30    0.67
   6   3   2    4.99    0.77
   6   3   2    5.61    0.63
   6   3   2    5.53    1.01
  -7  -3  -2    2.77    0.44
  -7  -3  -2    2.95    0.42
  -7  -3  -2    2.23    0.47
  -7  -3  -2    3.28    0.77
   7   3   2    2.60    0.69
   7   3   2    2.22    0.59
   7   3   2    2.27    1.11
   7   3   2    1.21    1.01
   7   3   2    2.54    0.58
  -8  -3  -2    3.87    0.47
  -8  -3  -2    4.56    0.53
  -8  -3  -2    4.33    0.46
   8   3   2    4.36    0.56
   8   3   2    4.45    1.41
   8   3   2    4.40    0.74
  -9  -3  -2    2.13    0.36
   9   3   2    1.40    0.43
   9   3   2    1.08    0.34
   7  -4  -2   -0.05    0.27
   7  -4  -2    0.08    0.38
  -7   4   2    0.07    0.36
  -7   4   2    0.08    0.13
   6  -4  -2    3.11    3.06
   6  -4  -2    1.54    0.43
   6  -4  -2    2.10    2.06
   6  -4  -2    1.90    0.51
  -6   4   2    1.67    0.33
  -6   4   2    2.06    0.40
  -6   4   2    2.45    0.49
  -6   4   2    1.59    0.36
   5  -4  -2    2.20    2.74
   5  -4  -2    4.03    1.50
   5  -4  -2    4.17    1.68
   5  -4  -2    4.83    3.09
   5  -4  -2    4.99    0.46
   5  -4  -2    4.71    0.68
  -5   4   2    4.24    0.41
  -5   4   2    5.87    1.57
  -5   4   2    4.70    0.54
  -5   4   2    5.57    1.01
  -5   4   2    4.51    0.56
  -5   4   2    4.99    0.47
   4  -4  -2    6.24    2.44
   4  -4  -2    6.31    2.10
   4  -4  -2    6.70    1.50
   4  -4  -2    6.58    0.88
   4  -4  -2    7.18    1.51
  -4   4   2    8.20    1.16
  -4   4   2    6.20    0.53
  -4   4   2    5.69    0.72
  -4   4   2    6.30    0.53
  -4   4   2    6.27    0.54
   3  -4  -2   12.40    2.44
   3  -4  -2   12.47    1.28
   3  -4  -2   15.13    1.19
   3  -4  -2   13.63    2.62
   3  -4  -2   13.86    1.93
   3  -4  -2   13.92    1.21
   3  -4  -2   11.89    0.99
  -3   4   2   14.33    0.73
  -3   4   2   13.87    1.05
  -3   4   2   13.25    0.75
  -3   4   2   13.53    0.74
  -3   4   2   13.76    0.92
  -3   4   2   14.09    0.81
  -3   4   2   14.43    0.76
   2  -4  -2   54.60    2.56
   2  -4  -2   48.38    2.54
   2  -4  -2   48.11    3.63
   2  -4  -2   51.31    3.08
   2  -4  -2   52.27    3.57
  -2   4   2   53.62    2.15
  -2   4   2   52.18    2.30
  -2   4   2   53.36    2.14
  -2   4   2   52.62    2.11
   1  -4  -2  109.41    6.16
   1  -4  -2  113.55    4.76
   1  -4  -2  119.54    5.54
   1  -4  -2  117.31    5.15
   1  -4  -2  105.62    4.34
  -1   4   2  117.06    4.43
  -1   4   2  110.91    4.41
  -1   4   2  110.80    4.38
  -1   4   2  116.25    4.55
   0  -4  -2   33.59    1.87
   0  -4  -2   33.12    1.73
   0  -4  -2   33.27    2.17
   0  -4  -2   33.49    1.35
   0  -4  -2   32.34    1.33
   0  -4  -2   34.69    1.62
   0  -4  -2   33.54    1.47
   0  -4  -2   33.81    2.25
   0  -4  -2   32.70    1.41
   0   4   2   30.86    1.30
   0   4   2   34.39    1.45
   0   4   2   32.70    1.39
   0   4   2   31.54    1.36
   0   4   2   32.88    1.53
  -1  -4  -2   27.73    1.31
  -1  -4  -2   28.49    1.29
  -1  -4  -2   27.70    1.24
  -1  -4  -2   26.92    1.77
  -1  -4  -2   28.56    1.14
  -1  -4  -2   27.86    1.82
  -1  -4  -2   26.91    1.55
  -1  -4  -2   27.78    1.15
   1   4   2   26.91    1.18
   1   4   2   26.67    1.12
   1   4   2   28.21    1.19
   1   4   2   27.94    1.23
   1   4   2   28.16    1.17
   1   4   2   27.77    1.31
   1   4   2   27.26    1.11
  -2  -4  -2   73.61    2.97
  -2  -4  -2   73.22    2.85
  -2  -4  -2   69.94    2.97
  -2  -4  -2   72.56    2.86
  -2  -4  -2   70.22    2.83
   2   4   2   75.69    2.92
   2   4   2   72.12    2.84
   2   4   2   72.68    3.02
   2   4   2   71.92    2.83
   2   4   2   75.29    2.95
   2   4   2   75.33    2.90
  -3  -4  -2   25.81    1.11
  -3  -4  -2   25.91    1.14
  -3  -4  -2   26.42    1.28
  -3  -4  -2   26.90    1.29
   3   4   2   27.27    1.30
   3   4   2   25.97    1.13
   3   4   2   25.31    1.12
   3   4   2   26.15    1.24
  -4  -4  -2   74.52    2.89
  -4  -4  -2   73.48    2.93
  -4  -4  -2   74.76    3.13
   4   4   2   71.68    2.95
   4   4   2   75.61    3.16
   4   4   2   74.52    2.95
   4   4   2   72.27    3.10
  -5  -4  -2   12.67    0.73
  -5  -4  -2   11.58    1.01
  -5  -4  -2   10.80    0.63
  -5  -4  -2   11.11    0.66
  -5  -4  -2   11.11    0.59
  -5  -4  -2   10.38    0.63
   5   4   2   10.60    0.99
   5   4   2   11.24    0.75
   5   4   2   12.91    0.76
   5   4   2   10.32    1.06
  -6  -4  -2    6.29    0.58
  -6  -4  -2    7.33    0.48
  -6  -4  -2    6.91    1.23
  -6  -4  -2    7.19    0.62
   6   4   2    7.81    0.75
   6   4   2    5.63    0.87
  -7  -4  -2    3.03    0.47
   7   4   2    4.07    0.99
   7   4   2    2.24    1.19
   7   4   2    3.56    0.70
   7   4   2    5.61    0.62
   7   4   2    4.66    0.81
   8   4   2    3.01    0.41
   8   4   2    2.80    0.90
   8   4   2    2.90    1.55
   8   4   2    3.06    0.49
   9   4   2    3.07    0.38
   9   4   2    2.46    0.40
   7  -5  -2    2.04    0.40
   7  -5  -2    1.63    0.32
  -7   5   2    1.40    0.20
   6  -5  -2    1.92    0.34
   6  -5  -2    2.00    0.39
  -6   5   2    1.56    0.32
  -6   5   2    1.67    0.24
  -6   5   2    1.75    0.37
  -6   5   2    1.96    0.37
   5  -5  -2    0.26    1.20
   5  -5  -2    0.86    2.55
   5  -5  -2    0.74    0.26
   5  -5  -2    0.36    0.39
  -5   5   2    0.49    0.20
  -5   5   2    0.54    0.23
  -5   5   2    0.07    0.17
  -5   5   2   -0.07    0.37
   4  -5  -2    6.67    1.10
   4  -5  -2    7.81    0.70
   4  -5  -2    6.61    1.96
   4  -5  -2    6.46    0.61
   4  -5  -2    6.74    1.71
   4  -5  -2    6.61    2.26
   4  -5  -2    5.87    2.13
  -4   5   2    7.77    0.53
  -4   5   2    6.91    0.60
  -4   5   2    6.90    0.87
  -4   5   2    4.93    1.21
  -4   5   2    6.56    0.53
  -4   5   2    6.51    0.49
   3  -5  -2    4.02    0.87
   3  -5  -2    4.22    0.65
   3  -5  -2    3.79    1.41
   3  -5  -2    3.86    1.59
   3  -5  -2    4.75    0.98
   3  -5  -2    3.61    1.02
   3  -5  -2    3.35    1.20
  -3   5   2    3.98    0.63
  -3   5   2    3.92    0.45
  -3   5   2    4.09    0.44
  -3   5   2    3.84    0.43
  -3   5   2    4.17    0.88
   2  -5  -2   70.74    3.07
   2  -5  -2   75.74    4.04
   2  -5  -2   78.81    3.41
   2  -5  -2   72.84    3.40
   2  -5  -2   75.84    4.85
   2  -5  -2   64.30    3.07
   2  -5  -2   72.16    4.56
   2  -5  -2   73.94    3.52
  -2   5   2   73.61    3.00
  -2   5   2   75.76    2.97
  -2   5   2   70.87    2.91
  -2   5   2   73.67    3.20
  -2   5   2   75.60    2.95
  -2   5   2   70.36    2.92
   1  -5  -2    2.07    1.16
   1  -5  -2    2.12    0.52
   1  -5  -2    2.06    0.58
   1  -5  -2    2.26    0.76
   1  -5  -2    2.56    0.40
   1  -5  -2    2.26    1.14
  -1   5   2    1.94    0.30
  -1   5   2    2.47    0.34
  -1   5   2    2.30    0.36
  -1   5   2    2.09    0.50
  -1   5   2    1.74    0.40
   0  -5  -2    1.71    0.50
   0  -5  -2    1.17    0.24
   0  -5  -2    1.41    0.26
   0  -5  -2    1.11    0.90
   0  -5  -2    1.12    0.49
   0  -5  -2    0.80    0.93
   0  -5  -2    1.50    0.36
   0  -5  -2    1.15    0.48
   0   5   2    0.81    0.25
   0   5   2    1.49    0.42
   0   5   2    0.89    0.28
   0   5   2    0.99    0.20
  -1  -5  -2    3.45    0.35
  -1  -5  -2    3.18    0.37
  -1  -5  -2    3.60    0.31
  -1  -5  -2    3.77    1.25
  -1  -5  -2    3.37    0.55
  -1  -5  -2    3.42    0.65
  -1  -5  -2    3.18    1.19
  -1  -5  -2    3.16    0.79
   1   5   2    3.45    0.37
   1   5   2    3.11    0.40
   1   5   2    3.54    0.34
   1   5   2    3.72    0.59
  -2  -5  -2    8.47    0.51
  -2  -5  -2    9.05    0.61
  -2  -5  -2    9.01    0.88
  -2  -5  -2    8.70    0.49
   2   5   2    8.47    0.56
   2   5   2    9.59    0.77
   2   5   2    8.70    0.53
  -3  -5  -2    3.65    0.76
  -3  -5  -2    3.32    0.36
  -3  -5  -2    3.36    0.35
  -3  -5  -2    3.86    0.34
  -3  -5  -2    4.00    0.57
   3   5   2    3.23    0.48
   3   5   2    3.48    0.43
   3   5   2    3.92    0.68
   3   5   2    3.09    0.58
   3   5   2    4.10    0.37
   3   5   2    3.76    0.41
  -4  -5  -2   27.76    1.17
  -4  -5  -2   27.38    1.49
  -4  -5  -2   26.18    1.18
  -4  -5  -2   26.64    1.20
  -4  -5  -2   26.27    1.13
  -4  -5  -2   26.70    1.20
  -4  -5  -2   25.83    1.21
   4   5   2   27.34    1.30
   4   5   2   25.86    1.22
   4   5   2   26.19    1.53
   4   5   2   26.42    1.24
   4   5   2   26.90    1.43
   4   5   2   27.64    1.57
  -5  -5  -2   13.27    0.70
  -5  -5  -2   12.94    0.67
  -5  -5  -2   13.88    0.76
  -5  -5  -2   14.11    1.23
  -5  -5  -2   13.53    0.82
   5   5   2   13.37    1.25
   5   5   2   13.35    0.89
   5   5   2   16.14    1.30
   5   5   2   13.78    0.90
  -6  -5  -2    0.18    0.32
  -6  -5  -2    0.48    0.26
  -6  -5  -2    1.07    0.78
  -6  -5  -2   -0.27    0.25
   6   5   2    0.88    0.58
   6   5   2   -0.28    1.01
   6   5   2   -0.14    0.36
   6   5   2   -1.22    0.96
  -7  -5  -2   16.97    0.84
  -7  -5  -2   14.94    0.80
   7   5   2   16.94    1.26
   7   5   2   14.18    1.94
   8   5   2    2.63    0.42
   8   5   2    4.14    0.48
   9   5   2    0.44    0.23
   6  -6  -2    0.22    0.38
  -6   6   2    0.04    0.19
  -6   6   2    0.05    0.18
  -6   6   2   -0.09    0.22
   5  -6  -2    2.18    0.42
  -5   6   2    1.47    0.24
  -5   6   2    1.88    0.38
  -5   6   2    2.40    0.45
  -5   6   2    2.09    0.44
   4  -6  -2    5.08    0.69
   4  -6  -2    5.55    1.08
   4  -6  -2    5.41    2.73
   4  -6  -2    5.68    2.30
  -4   6   2    5.65    0.49
  -4   6   2    5.52    0.53
  -4   6   2    5.85    0.49
  -4   6   2    5.70    0.62
   3  -6  -2   19.67    3.33
   3  -6  -2   20.54    2.94
   3  -6  -2   21.31    1.24
   3  -6  -2   19.58    1.32
   3  -6  -2   20.59    1.48
   3  -6  -2   23.28    1.09
   3  -6  -2   20.10    2.53
   3  -6  -2   20.21    2.18
  -3   6   2   21.12    1.10
  -3   6   2   20.57    1.53
  -3   6   2   21.46    1.01
  -3   6   2   21.17    1.04
  -3   6   2   20.69    1.02
  -3   6   2   20.36    1.28
   2  -6  -2    3.74    1.60
   2  -6  -2    3.82    0.82
   2  -6  -2    3.85    0.50
   2  -6  -2    3.50    0.65
   2  -6  -2    4.02    0.76
   2  -6  -2    3.00    1.80
  -2   6   2    3.15    0.44
  -2   6   2    3.27    0.62
  -2   6   2    3.64    0.46
  -2   6   2    3.67    0.45
  -2   6   2    3.22    0.84
   1  -6  -2    1.93    0.68
   1  -6  -2    1.96    0.32
   1  -6  -2    1.56    0.46
   1  -6  -2    1.76    0.70
   1  -6  -2    0.62    1.36
   1  -6  -2    1.65    0.27
   1  -6  -2    1.14    0.92
   1  -6  -2    1.17    0.53
   1  -6  -2    2.18    1.66
  -1   6   2    1.51    0.28
  -1   6   2    2.00    0.67
  -1   6   2    1.34    0.43
  -1   6   2    1.76    0.41
  -1   6   2    1.53    0.35
  -1   6   2    1.67    0.31
   0  -6  -2   18.68    2.53
   0  -6  -2   17.31    0.84
   0  -6  -2   17.75    0.86
   0  -6  -2   15.83    1.13
   0  -6  -2   18.42    2.52
   0  -6  -2   17.38    1.16
   0  -6  -2   18.30    1.42
   0  -6  -2   17.88    1.81
   0  -6  -2   17.93    1.35
   0   6   2   16.97    0.91
   0   6   2   16.51    1.20
   0   6   2   17.60    0.91
   0   6   2   16.70    0.87
   0   6   2   15.98    0.86
   0   6   2   17.81    0.90
  -1  -6  -2    1.51    0.56
  -1  -6  -2    1.49    0.53
  -1  -6  -2    1.34    0.27
  -1  -6  -2    1.18    0.27
  -1  -6  -2    2.37    1.28
  -1  -6  -2    1.52    0.29
  -1  -6  -2    1.50    1.23
  -1  -6  -2    1.32    0.52
  -1  -6  -2    1.36    0.78
  -1  -6  -2    1.38    0.57
   1   6   2    1.41    0.32
   1   6   2    1.43    0.34
   1   6   2    1.99    0.55
   1   6   2    1.50    0.33
  -2  -6  -2   59.03    2.51
  -2  -6  -2   65.87    3.07
  -2  -6  -2   61.31    2.74
  -2  -6  -2   63.44    2.56
  -2  -6  -2   63.77    2.94
  -2  -6  -2   61.79    2.55
  -2  -6  -2   61.01    2.50
  -2  -6  -2   59.81    2.55
  -2  -6  -2   65.99    2.54
   2   6   2   64.93    2.57
   2   6   2   65.27    2.88
   2   6   2   64.26    2.64
   2   6   2   64.01    2.60
  -3  -6  -2   43.58    1.75
  -3  -6  -2   41.51    1.77
  -3  -6  -2   41.69    1.79
  -3  -6  -2   41.93    2.22
  -3  -6  -2   39.25    2.10
  -3  -6  -2   42.53    2.29
  -3  -6  -2   42.13    1.81
  -3  -6  -2   43.26    1.79
   3   6   2   43.89    1.91
   3   6   2   43.50    2.19
   3   6   2   45.25    1.86
  -4  -6  -2    3.82    0.38
  -4  -6  -2    4.97    0.75
  -4  -6  -2    3.89    0.45
  -4  -6  -2    3.84    0.34
   4   6   2    5.16    0.66
   4   6   2    4.31    0.92
  -5  -6  -2   18.76    0.94
  -5  -6  -2   16.90    1.37
  -5  -6  -2   17.78    0.89
  -5  -6  -2   18.56    0.87
  -5  -6  -2   16.97    0.86
   5   6   2   17.99    1.19
   5   6   2   16.59    1.75
  -6  -6  -2    1.94    0.30
   6   6   2    2.04    0.82
   6   6   2    2.51    1.61
   6   6   2    1.35    0.41
   7   6   2    0.65    0.33
   8   6   2   -0.63    0.70
   5  -7  -2    0.97    0.30
  -5   7   2    1.04    0.18
  -5   7   2    0.35    0.23
  -5   7   2    0.87    0.24
   4  -7  -2    1.84    0.89
   4  -7  -2    1.94    0.42
  -4   7   2    1.82    0.36
  -4   7   2    1.26    0.33
  -4   7   2    1.89    0.50
  -4   7   2    1.46    0.27
   3  -7  -2   15.94    1.45
   3  -7  -2   16.14    0.92
   3  -7  -2   13.89    3.23
   3  -7  -2   13.94    2.87
   3  -7  -2   16.41    1.31
   3  -7  -2   16.49    0.98
  -3   7   2   17.21    0.83
  -3   7   2   17.25    0.89
  -3   7   2   15.41    0.97
  -3   7   2   16.27    0.85
   2  -7  -2    8.88    2.38
   2  -7  -2    8.15    2.61
   2  -7  -2    5.50    2.25
   2  -7  -2    8.49    0.61
   2  -7  -2    7.19    0.82
   2  -7  -2    8.84    1.32
   2  -7  -2    8.10    1.15
   2  -7  -2    6.73    2.59
  -2   7   2    4.88    1.30
  -2   7   2    7.83    0.55
  -2   7   2    7.34    0.58
  -2   7   2    7.82    0.79
  -2   7   2    8.52    0.59
  -2   7   2    8.04    0.61
   1  -7  -2   23.46    2.26
   1  -7  -2   23.74    1.51
   1  -7  -2   22.43    1.03
   1  -7  -2   22.42    2.92
   1  -7  -2   23.65    1.68
   1  -7  -2   22.35    1.30
   1  -7  -2   19.37    3.28
   1  -7  -2   22.44    1.06
   1  -7  -2   20.79    2.61
  -1   7   2   22.33    1.15
  -1   7   2   22.59    1.09
  -1   7   2   21.73    1.28
  -1   7   2   24.00    1.18
  -1   7   2   23.99    1.11
  -1   7   2   20.88    1.71
   0  -7  -2    2.23    0.56
   0  -7  -2    1.74    0.32
   0  -7  -2    0.93    1.10
   0  -7  -2    2.65    2.31
   0  -7  -2    1.96    0.72
   0  -7  -2    1.76    0.59
   0  -7  -2    2.09    1.35
   0  -7  -2    0.24    2.12
   0  -7  -2    2.15    0.33
   0   7   2    2.29    0.41
   0   7   2    2.61    0.44
   0   7   2    2.81    0.55
   0   7   2    1.92    0.37
   0   7   2    2.26    0.86
   0   7   2    2.12    0.40
  -1  -7  -2   55.48    2.30
  -1  -7  -2   54.95    2.86
  -1  -7  -2   55.87    2.28
  -1  -7  -2   52.08    2.43
  -1  -7  -2   55.50    2.72
  -1  -7  -2   57.03    2.26
   1   7   2   57.19    2.34
  -2  -7  -2    4.29    0.91
  -2  -7  -2    3.75    0.82
  -2  -7  -2    4.40    0.50
  -2  -7  -2    3.32    0.91
  -2  -7  -2    2.72    0.40
  -2  -7  -2    3.97    0.44
   2   7   2    2.31    0.87
   2   7   2    3.24    0.42
   2   7   2    4.77    1.25
  -3  -7  -2    0.43    0.28
  -3  -7  -2   -0.02    0.62
  -3  -7  -2    0.06    0.24
  -3  -7  -2    0.22    0.25
  -3  -7  -2    0.17    0.62
   3   7   2    0.93    0.97
   3   7   2    0.61    0.37
   3   7   2    0.28    0.30
   3   7   2    0.28    0.29
  -4  -7  -2    2.77    0.41
  -4  -7  -2    1.99    0.84
  -4  -7  -2    2.70    0.73
  -4  -7  -2    2.97    0.35
  -4  -7  -2    2.34    0.43
  -4  -7  -2    3.09    0.44
  -4  -7  -2    2.43    0.83
   4   7   2    2.71    1.19
   4   7   2    2.66    0.42
   4   7   2    2.63    0.68
  -5  -7  -2    1.04    0.25
  -5  -7  -2    0.95    0.31
   5   7   2    0.81    0.43
   5   7   2   -2.52    1.55
   5   7   2    1.13    0.86
  -6  -7  -2    0.34    0.34
   6   7   2    0.86    0.49
   7   7   2    1.13    0.59
   8   7   2    2.88    0.54
   4  -8  -2    1.19    0.42
  -4   8   2    0.95    0.35
  -4   8   2    1.12    0.24
  -4   8   2    1.44    0.23
   3  -8  -2    0.02    0.52
   3  -8  -2   -0.19    0.77
   3  -8  -2    0.30    0.24
   3  -8  -2    0.22    0.29
  -3   8   2   -0.10    0.39
  -3   8   2    0.34    0.25
  -3   8   2   -0.12    0.20
  -3   8   2   -0.07    0.20
   2  -8  -2    1.80    0.69
   2  -8  -2    2.45    0.68
   2  -8  -2    1.50    0.46
   2  -8  -2    1.19    2.48
   2  -8  -2    3.90    3.81
   2  -8  -2    1.85    0.36
  -2   8   2    2.07    0.28
  -2   8   2    2.22    0.34
  -2   8   2    0.64    0.52
   1  -8  -2    5.13    0.42
   1  -8  -2    5.27    1.02
   1  -8  -2    4.32    0.86
   1  -8  -2    4.04    0.77
  -1   8   2    4.63    0.50
  -1   8   2    4.86    0.65
  -1   8   2    5.23    0.53
  -1   8   2    4.69    0.38
   0  -8  -2   11.13    0.71
   0  -8  -2   11.08    1.30
   0  -8  -2   10.93    1.08
   0  -8  -2   11.19    0.85
   0  -8  -2   12.74    0.69
   0   8   2    9.48    1.13
   0   8   2   10.31    0.80
   0   8   2    9.91    1.69
   0   8   2   11.44    0.76
   0   8   2   11.83    0.71
  -1  -8  -2    0.87    0.22
  -1  -8  -2    1.61    0.57
  -1  -8  -2    0.49    0.33
  -1  -8  -2    0.64    0.40
  -1  -8  -2    1.54    0.47
   1   8   2    1.17    0.73
   1   8   2    0.76    0.41
   1   8   2   -0.39    1.26
   1   8   2    0.24    0.32
   1   8   2    1.10    0.24
   1   8   2    0.91    0.29
  -2  -8  -2    0.41    0.37
  -2  -8  -2    0.22    0.20
  -2  -8  -2   -0.16    0.24
  -2  -8  -2    0.34    0.31
   2   8   2    0.45    0.23
   2   8   2    0.38    0.26
   2   8   2    0.13    1.30
   2   8   2    0.91    0.74
   2   8   2    0.35    0.40
  -3  -8  -2    4.15    0.56
  -3  -8  -2    3.13    0.60
  -3  -8  -2    4.21    0.89
  -3  -8  -2    4.28    0.37
  -3  -8  -2    3.92    0.70
   3   8   2    4.36    0.90
   3   8   2    3.71    1.54
   3   8   2    3.82    0.46
   3   8   2    3.02    0.62
  -4  -8  -2    7.39    0.90
  -4  -8  -2    6.97    1.03
  -4  -8  -2    7.76    0.51
  -4  -8  -2    6.78    0.68
  -4  -8  -2    7.58    0.54
   4   8   2    8.33    0.77
  -5  -8  -2   -0.40    0.26
  -5  -8  -2   -0.34    0.31
   5   8   2    0.58    0.53
   5   8   2    0.09    0.26
  -6  -8  -2    1.62    0.40
   6   8   2    2.82    0.68
   6   8   2    2.30    0.45
   7   8   2    0.45    0.31
   3  -9  -2    0.22    0.30
   3  -9  -2    0.37    0.52
   3  -9  -2   -0.08    0.85
  -3   9   2    0.18    0.20
  -3   9   2    0.28    0.15
   2  -9  -2    3.09    0.72
   2  -9  -2    2.82    0.39
   2  -9  -2    3.38    0.48
   2  -9  -2    2.86    0.57
  -2   9   2    3.53    0.36
  -2   9   2    2.16    0.44
   1  -9  -2    1.86    0.53
   1  -9  -2    2.32    0.70
   1  -9  -2    2.03    0.55
   1  -9  -2    1.89    0.42
  -1   9   2    2.35    0.27
  -1   9   2    2.09    0.34
   0  -9  -2    0.94    0.53
   0  -9  -2   -0.66    0.46
   0  -9  -2    0.60    0.51
   0  -9  -2    0.48    0.22
   0   9   2    0.32    0.33
   0   9   2    0.76    0.31
   0   9   2    0.30    0.33
  -1  -9  -2    1.84    0.35
  -1  -9  -2    1.13    0.25
  -1  -9  -2    0.67    0.25
  -1  -9  -2    1.00    0.42
  -1  -9  -2    0.98    0.59
   1   9   2    0.89    0.33
   1   9   2    1.35    0.27
   1   9   2    0.88    0.26
  -2  -9  -2    0.08    0.52
  -2  -9  -2    0.61    0.30
  -2  -9  -2    0.38    0.74
  -2  -9  -2    0.38    0.24
  -2  -9  -2    0.23    0.31
   2   9   2    0.53    0.27
   2   9   2   -0.36    0.31
   2   9   2   -0.06    0.33
  -3  -9  -2    7.95    0.62
  -3  -9  -2    8.02    0.55
  -3  -9  -2    7.55    0.86
  -3  -9  -2    8.09    1.05
   3   9   2    8.86    0.64
   3   9   2    7.66    0.55
   3   9   2    8.17    0.62
  -4  -9  -2    0.03    0.57
  -4  -9  -2    0.25    0.23
   4   9   2   -0.12    0.24
  -5  -9  -2    0.42    0.32
   5   9   2    0.23    0.25
  -6  -9  -2    0.65    0.27
   6   9   2    1.21    0.29
   2 -10  -2    0.73    0.30
   2 -10  -2    0.61    0.32
  -2  10   2    0.60    0.14
   1 -10  -2    0.04    0.19
   1 -10  -2   -0.09    0.50
   1 -10  -2    0.00    0.50
  -1  10   2    0.05    0.29
  -1  10   2   -0.05    0.13
   0 -10  -2    4.09    0.34
   0 -10  -2    4.42    0.74
   0 -10  -2    3.71    0.73
   0  10   2    4.46    0.68
   0  10   2    3.08    0.29
   0  10   2    3.26    0.36
  -1 -10  -2    0.49    0.28
  -1 -10  -2   -0.01    0.41
  -1 -10  -2   -0.04    0.71
  -1 -10  -2   -0.01    0.29
   1  10   2   -0.22    0.22
   1  10   2   -0.01    0.28
   1  10   2   -0.13    0.20
  -2 -10  -2    0.12    0.55
  -2 -10  -2    0.45    0.35
  -2 -10  -2    0.18    0.46
   2  10   2    0.04    0.23
   2  10   2   -0.07    0.22
  -3 -10  -2    0.17    0.23
  -3 -10  -2    0.13    0.51
   3  10   2    0.18    0.24
   3  10   2    0.05    0.22
  -4 -10  -2    0.20    0.24
   4  10   2    0.53    0.38
   4  10   2    0.00    0.20
   5  10   2    1.17    0.31
   2   9  -3    0.25    0.29
   2   9  -3    0.42    0.26
  -2  -9   3   -0.24    0.24
   1   9  -3    0.19    0.22
  -1  -9   3    0.32    0.44
  -1  -9   3   -0.19    0.23
   0   9  -3    0.03    0.24
   0  -9   3   -0.04    0.35
   0  -9   3    0.21    0.32
  -1   9  -3   -0.15    0.35
  -1   9  -3    0.05    0.11
  -1   9  -3    0.29    0.20
   1  -9   3    0.06    0.45
  -2   9  -3   -0.06    0.11
  -2   9  -3    0.37    0.17
   2  -9   3    0.16    0.27
   3   8  -3    0.04    0.25
  -3  -8   3    0.11    0.36
   2   8  -3    0.55    0.24
  -2  -8   3    0.78    0.36
  -2  -8   3    0.76    0.50
   1   8  -3    1.62    0.42
  -1  -8   3    1.68    0.40
  -1  -8   3    2.02    0.39
   0   8  -3    2.22    0.39
   0  -8   3    2.51    0.66
   0  -8   3    2.42    0.47
  -1   8  -3    1.67    0.50
  -1   8  -3    2.02    0.41
  -1   8  -3    1.41    0.32
   1  -8   3    2.36    0.47
   1  -8   3    1.46    0.44
  -2   8  -3    2.61    0.54
  -2   8  -3    2.29    0.30
  -2   8  -3    2.65    0.31
   2  -8   3    1.49    0.45
   2  -8   3    1.74    0.45
  -3   8  -3    1.60    0.21
  -3   8  -3    1.43    0.24
  -3   8  -3    1.21    0.27
   3  -8   3    1.72    0.41
  -4   8  -3    1.01    0.20
  -4   8  -3    1.14    0.21
  -4   8  -3    0.53    0.15
   4  -8   3    0.88    0.47
  -4  -7   3    0.73    0.34
   3   7  -3   -0.17    2.58
   2   7  -3   12.55    0.76
   2   7  -3   10.45    0.85
   2   7  -3    9.45    1.32
  -2  -7   3   12.69    0.99
  -2  -7   3   12.51    0.77
   1   7  -3    1.73    0.81
   1   7  -3    2.85    0.57
   1   7  -3    2.83    0.48
  -1  -7   3    2.48    0.52
  -1  -7   3    2.00    0.37
  -1  -7   3    2.30    0.64
   0   7  -3    5.87    1.16
   0   7  -3    3.98    0.64
   0  -7   3    5.20    0.46
   0  -7   3    5.19    0.76
   0  -7   3    4.43    0.74
  -1   7  -3    0.31    0.29
  -1   7  -3   -0.24    1.10
  -1   7  -3    0.87    0.58
   1  -7   3    0.19    0.53
   1  -7   3    0.70    0.36
   1  -7   3    0.64    0.24
  -2   7  -3    0.68    0.49
  -2   7  -3    0.96    0.37
  -2   7  -3   -0.59    1.33
  -2   7  -3    1.09    0.33
  -2   7  -3    0.73    0.27
   2  -7   3    0.69    0.88
   2  -7   3    0.59    0.42
   2  -7   3    1.06    0.35
   2  -7   3    0.62    0.26
   2  -7   3    0.83    0.36
  -3   7  -3    0.48    0.45
  -3   7  -3    0.12    0.25
  -3   7  -3    0.27    0.75
   3  -7   3   -0.83    2.42
   3  -7   3   -0.56    2.31
   3  -7   3   -0.33    0.60
   3  -7   3   -0.23    0.38
  -4   7  -3    2.41    0.29
  -4   7  -3    2.99    0.44
  -4   7  -3    2.59    0.52
  -4   7  -3    2.76    0.27
   4  -7   3    2.56    0.48
   4  -7   3    2.25    0.41
  -5   7  -3    0.42    0.19
  -5   7  -3    0.37    0.15
  -5   7  -3   -0.13    0.45
  -5   7  -3    0.17    0.29
   5  -7   3    0.59    0.35
   5  -7   3    0.24    0.44
  -4  -6   3    0.13    0.29
   3   6  -3   21.06    1.99
   3   6  -3   22.95    1.36
  -3  -6   3   27.21    1.21
   2   6  -3   -0.08    1.19
   2   6  -3   -0.66    0.88
   2   6  -3    0.70    0.73
   2   6  -3    0.52    0.45
  -2  -6   3    1.13    0.59
  -2  -6   3    0.82    0.38
  -2  -6   3    0.27    0.30
   1   6  -3    6.64    0.96
   1   6  -3    6.99    0.62
   1   6  -3    8.32    0.97
   1   6  -3    7.43    0.61
   1   6  -3    6.66    1.02
  -1  -6   3    7.81    0.59
  -1  -6   3    8.43    0.98
  -1  -6   3    7.71    0.60
  -1  -6   3    6.94    0.84
  -1  -6   3    6.92    0.71
   0   6  -3    0.65    0.55
   0   6  -3    1.47    0.98
   0   6  -3    0.01    0.37
   0   6  -3    0.63    0.71
   0   6  -3    0.06    0.24
   0  -6   3    0.20    0.27
   0  -6   3    0.03    0.45
   0  -6   3    0.01    0.29
   0  -6   3    0.22    0.57
   0  -6   3    0.12    0.35
   0  -6   3    0.03    0.33
  -1   6  -3    4.81    0.52
  -1   6  -3    4.71    1.09
  -1   6  -3    5.31    0.86
  -1   6  -3    4.94    0.53
  -1   6  -3    4.81    0.51
  -1   6  -3    3.58    0.89
   1  -6   3    4.19    0.90
   1  -6   3    4.91    0.94
   1  -6   3    4.66    1.05
   1  -6   3    4.90    0.95
   1  -6   3    4.15    0.69
   1  -6   3    5.02    0.48
  -2   6  -3    1.21    0.68
  -2   6  -3    2.17    0.48
  -2   6  -3    0.83    0.91
  -2   6  -3    1.96    0.31
  -2   6  -3    2.13    1.22
  -2   6  -3    1.87    0.45
  -2   6  -3    1.27    0.48
   2  -6   3    1.46    0.60
   2  -6   3    1.60    0.54
   2  -6   3    1.72    0.41
   2  -6   3    0.68    1.61
   2  -6   3    0.13    1.66
   2  -6   3    1.27    0.81
   2  -6   3    1.87    0.34
   2  -6   3    0.69    0.47
  -3   6  -3    1.56    0.63
  -3   6  -3    0.79    1.29
  -3   6  -3    1.07    0.58
  -3   6  -3    0.79    0.43
  -3   6  -3    0.64    0.35
  -3   6  -3    1.01    0.26
   3  -6   3   -0.16    1.81
   3  -6   3    1.70    0.53
   3  -6   3    1.54    0.54
   3  -6   3    0.78    0.68
   3  -6   3   -0.43    1.65
   3  -6   3    0.83    0.91
   3  -6   3    0.89    0.39
  -4   6  -3    0.07    0.23
  -4   6  -3    0.05    0.20
  -4   6  -3    0.13    0.32
  -4   6  -3    0.23    0.16
   4  -6   3    0.02    0.25
   4  -6   3    0.08    0.48
   4  -6   3    1.26    3.13
   4  -6   3   -0.03    1.46
  -5   6  -3    0.69    0.24
  -5   6  -3    0.64    0.17
  -5   6  -3    0.41    0.23
  -5   6  -3    0.71    0.38
   5  -6   3    0.78    0.25
   5  -6   3    0.71    0.51
  -6   6  -3   -0.03    0.15
   6  -6   3    0.16    0.22
   6  -6   3   -0.14    0.50
   7  -6   3    0.17    0.27
  -5  -5   3    0.88    0.49
   4   5  -3   14.50    5.18
   4   5  -3   11.65    2.90
  -4  -5   3   12.29    1.24
  -4  -5   3   12.52    0.95
   3   5  -3   -0.34    0.84
   3   5  -3    0.92    0.77
   3   5  -3   -0.31    0.63
   3   5  -3    0.45    0.44
  -3  -5   3    0.34    0.50
  -3  -5   3    0.52    0.49
  -3  -5   3    0.86    0.40
  -3  -5   3    0.03    0.28
   2   5  -3    8.51    0.58
   2   5  -3    8.82    1.10
  -2  -5   3    8.21    0.87
  -2  -5   3    7.43    0.71
  -2  -5   3    8.45    0.61
  -2  -5   3    8.58    0.72
   1   5  -3   13.34    0.90
   1   5  -3   13.96    1.11
  -1  -5   3   12.20    0.98
  -1  -5   3   13.71    1.03
  -1  -5   3   13.28    0.76
  -1  -5   3   13.87    0.72
  -1  -5   3   13.26    1.03
   0   5  -3    0.69    0.65
   0   5  -3    1.21    0.39
   0  -5   3    1.10    0.59
   0  -5   3    0.85    0.25
   0  -5   3    0.65    0.50
   0  -5   3    1.25    0.47
   0  -5   3    0.86    0.34
   0  -5   3    1.02    0.37
  -1   5  -3    0.93    0.47
  -1   5  -3    0.20    0.19
  -1   5  -3    0.13    0.25
  -1   5  -3    0.25    0.23
  -1   5  -3    0.50    0.80
  -1   5  -3   -0.22    0.35
  -1   5  -3    0.17    0.30
   1  -5   3    0.16    0.32
   1  -5   3    0.48    0.25
   1  -5   3   -0.86    1.43
   1  -5   3   -0.15    0.44
   1  -5   3   -0.06    0.91
   1  -5   3    0.22    0.22
   1  -5   3    0.12    0.50
   1  -5   3    0.00    0.52
  -2   5  -3    0.90    0.61
  -2   5  -3    0.99    0.75
  -2   5  -3    0.50    0.42
  -2   5  -3    1.26    0.31
  -2   5  -3    1.25    0.40
  -2   5  -3    1.40    0.29
  -2   5  -3    1.89    0.45
  -2   5  -3    0.84    0.33
  -2   5  -3    1.92    0.74
   2  -5   3    1.25    0.49
   2  -5   3    1.90    0.65
   2  -5   3    1.39    1.27
   2  -5   3    1.73    1.16
   2  -5   3    1.42    0.37
   2  -5   3    1.84    0.67
   2  -5   3    1.54    0.30
  -3   5  -3   13.47    1.99
  -3   5  -3   19.03    1.04
  -3   5  -3   15.30    1.60
  -3   5  -3   18.07    0.89
  -3   5  -3   17.92    0.97
  -3   5  -3   17.23    1.09
   3  -5   3   16.81    3.67
   3  -5   3   19.46    1.20
   3  -5   3   18.76    2.40
   3  -5   3   17.35    3.38
   3  -5   3   17.65    0.94
   3  -5   3   16.66    1.63
   3  -5   3   18.75    1.56
   3  -5   3   17.77    1.71
   3  -5   3   18.62    0.95
  -4   5  -3    9.81    1.07
  -4   5  -3   11.00    0.70
  -4   5  -3   10.06    0.56
  -4   5  -3    9.19    0.57
  -4   5  -3   11.73    1.76
  -4   5  -3   10.27    0.66
   4  -5   3    8.63    3.10
   4  -5   3    7.80    2.71
   4  -5   3   10.56    0.68
   4  -5   3   11.62    2.11
   4  -5   3   11.04    0.97
   4  -5   3    9.54    2.40
  -5   5  -3    5.47    0.52
  -5   5  -3    4.80    0.44
  -5   5  -3    5.13    0.46
  -5   5  -3    3.51    0.46
   5  -5   3    6.36    2.60
   5  -5   3    4.82    0.48
   5  -5   3    4.42    0.80
   5  -5   3    4.13    1.65
  -6   5  -3    0.43    0.17
  -6   5  -3    0.78    0.32
  -6   5  -3    0.45    0.25
   6  -5   3    0.28    0.31
   6  -5   3    0.73    0.40
  -7   5  -3   -0.12    0.14
  -7   5  -3    0.26    0.31
   7  -5   3    0.02    0.20
  -7  -4   3    0.11    0.52
  -6  -4   3   -0.22    0.50
   5   4  -3    1.40    1.69
   5   4  -3    2.74    2.99
  -5  -4   3    0.36    0.55
   4   4  -3    6.24    1.16
   4   4  -3    8.32    2.53
  -4  -4   3    5.18    0.78
  -4  -4   3    5.42    0.36
  -4  -4   3    5.39    0.46
   3   4  -3    4.71    0.76
   3   4  -3    4.83    0.90
   3   4  -3    5.11    0.55
   3   4  -3    4.35    0.71
  -3  -4   3    4.55    0.48
  -3  -4   3    5.36    0.47
  -3  -4   3    5.40    0.34
  -3  -4   3    5.00    0.48
  -3  -4   3    5.40    0.71
   2   4  -3   24.99    1.52
   2   4  -3   24.19    1.44
   2   4  -3   25.32    1.17
   2   4  -3   26.56    1.24
  -2  -4   3   23.62    1.35
  -2  -4   3   25.72    1.39
  -2  -4   3   25.97    1.15
  -2  -4   3   23.86    1.14
   1   4  -3    1.10    0.30
   1   4  -3    0.94    0.47
  -1  -4   3    1.23    0.48
  -1  -4   3    1.12    0.41
  -1  -4   3    1.13    0.40
   0   4  -3   15.29    0.82
   0   4  -3   15.69    1.08
   0   4  -3   15.72    0.79
   0   4  -3   15.61    0.81
   0   4  -3   15.18    1.05
   0  -4   3   15.01    0.93
   0  -4   3   14.20    1.07
   0  -4   3   15.09    0.74
   0  -4   3   14.89    0.93
   0  -4   3   15.59    1.24
  -1   4  -3   22.68    1.08
  -1   4  -3   22.31    1.25
  -1   4  -3   23.30    1.07
  -1   4  -3   22.80    1.23
  -1   4  -3   21.70    1.31
  -1   4  -3   23.43    1.04
  -1   4  -3   22.61    1.07
   1  -4   3   22.67    1.05
   1  -4   3   21.05    2.53
   1  -4   3   23.67    2.02
   1  -4   3   22.54    1.08
   1  -4   3   25.03    1.62
   1  -4   3   22.71    1.29
   1  -4   3   24.01    1.53
  -2   4  -3   55.28    2.49
  -2   4  -3   63.34    2.76
  -2   4  -3   55.90    2.33
  -2   4  -3   59.30    2.37
  -2   4  -3   55.91    2.58
  -2   4  -3   57.23    2.37
  -2   4  -3   56.37    2.30
  -2   4  -3   62.61    2.43
   2  -4   3   57.15    2.52
   2  -4   3   54.89    4.01
   2  -4   3   54.55    2.38
   2  -4   3   58.07    3.91
   2  -4   3   57.66    2.37
   2  -4   3   55.90    2.74
   2  -4   3   49.36    2.99
   2  -4   3   58.61    3.48
   2  -4   3   56.32    2.88
  -3   4  -3    3.80    0.72
  -3   4  -3    2.94    0.62
  -3   4  -3    3.63    0.54
  -3   4  -3    2.71    0.42
  -3   4  -3    2.69    0.62
  -3   4  -3    3.60    0.43
  -3   4  -3    2.38    0.46
  -3   4  -3    2.59    0.46
   3  -4   3    3.40    1.05
   3  -4   3    3.76    0.74
   3  -4   3    2.76    0.87
   3  -4   3    3.81    1.40
   3  -4   3    2.45    1.18
   3  -4   3    3.01    0.44
   3  -4   3    3.16    1.36
   3  -4   3    3.46    0.52
   3  -4   3    3.85    0.98
  -4   4  -3   28.45    1.34
  -4   4  -3   28.93    1.44
  -4   4  -3   27.47    1.30
  -4   4  -3   28.10    1.80
  -4   4  -3   30.46    1.31
  -4   4  -3   31.42    1.28
   4  -4   3   26.62    3.11
   4  -4   3   30.93    2.76
   4  -4   3   30.18    1.59
   4  -4   3   30.90    1.40
  -5   4  -3    5.22    0.55
  -5   4  -3    5.25    0.46
  -5   4  -3    3.02    1.12
  -5   4  -3    5.28    0.46
  -5   4  -3    4.93    0.48
  -5   4  -3    4.91    0.85
   5  -4   3    5.40    2.15
   5  -4   3    3.69    0.82
   5  -4   3    4.82    3.21
   5  -4   3    4.89    0.48
   5  -4   3    3.41    2.69
   5  -4   3    4.75    1.54
  -6   4  -3    5.41    0.49
  -6   4  -3    5.77    0.47
  -6   4  -3    6.00    0.54
   6  -4   3    7.35    3.84
   6  -4   3    4.87    0.88
   6  -4   3    5.11    2.28
   6  -4   3    6.68    0.59
  -7   4  -3   -0.08    0.21
  -7   4  -3   -0.02    0.15
   7  -4   3    0.64    0.29
  -8   4  -3    0.39    0.13
  -8   4  -3    0.18    0.30
   8  -4   3    0.62    0.20
   7   3  -3   -0.30    0.32
  -7  -3   3    2.23    0.94
   6   3  -3    3.04    2.51
   5   3  -3   26.69    3.93
   5   3  -3   26.32    2.68
   5   3  -3   25.18    2.32
  -5  -3   3   26.61    1.26
  -5  -3   3   25.96    1.54
   4   3  -3    9.14    2.71
   4   3  -3    8.76    1.42
  -4  -3   3    8.24    0.70
  -4  -3   3    8.73    0.69
  -4  -3   3    8.39    0.81
  -4  -3   3    8.27    0.40
   3   3  -3   12.37    2.11
   3   3  -3   11.76    1.04
   3   3  -3   12.44    0.76
   3   3  -3   11.78    1.05
   3   3  -3   12.46    0.71
   3   3  -3   11.49    1.04
  -3  -3   3   11.49    0.69
  -3  -3   3   11.32    0.52
  -3  -3   3   12.86    0.88
  -3  -3   3   12.16    0.74
  -3  -3   3   11.44    0.66
   2   3  -3   54.28    2.46
   2   3  -3   56.87    2.26
   2   3  -3   54.42    2.44
   2   3  -3   56.50    2.29
  -2  -3   3   54.90    2.22
  -2  -3   3   55.99    2.25
  -2  -3   3   56.37    2.43
   1   3  -3   16.38    0.93
   1   3  -3   16.85    0.81
  -1  -3   3   15.99    0.77
  -1  -3   3   15.63    0.74
  -1  -3   3   16.55    0.97
   0   3  -3   42.55    1.92
   0   3  -3   42.29    1.70
   0   3  -3   42.21    1.81
   0   3  -3   42.45    1.76
   0  -3   3   45.85    1.75
   0  -3   3   42.93    1.94
   0  -3   3   38.77    1.72
   0  -3   3   43.00    2.15
  -1   3  -3    6.92    0.40
  -1   3  -3    6.96    0.60
  -1   3  -3    7.03    0.62
  -1   3  -3    7.71    0.62
  -1   3  -3    7.09    0.46
  -1   3  -3    7.33    0.44
   1  -3   3    7.49    1.24
   1  -3   3    7.51    0.45
   1  -3   3    7.12    1.05
   1  -3   3    6.46    0.82
  -2   3  -3    6.56    0.43
  -2   3  -3    6.71    0.47
  -2   3  -3    7.52    0.64
  -2   3  -3    6.31    0.46
  -2   3  -3    6.60    0.70
  -2   3  -3    7.26    0.65
  -2   3  -3    6.68    0.52
   2  -3   3    6.40    0.82
   2  -3   3    6.89    1.53
   2  -3   3    6.57    0.74
   2  -3   3    6.38    1.11
   2  -3   3    6.40    1.52
   2  -3   3    6.86    0.46
  -3   3  -3   13.03    0.68
  -3   3  -3   13.58    0.73
  -3   3  -3   12.51    0.71
  -3   3  -3   13.04    0.78
  -3   3  -3   12.95    0.66
  -3   3  -3   13.50    0.93
  -3   3  -3   13.45    0.92
  -3   3  -3   12.15    0.88
  -3   3  -3   14.00    0.69
   3  -3   3   13.34    2.04
   3  -3   3   13.20    0.71
   3  -3   3   12.63    1.35
   3  -3   3   13.66    1.19
   3  -3   3   13.47    1.08
   3  -3   3   12.23    2.10
  -4   3  -3   28.62    1.25
  -4   3  -3   29.47    1.28
  -4   3  -3   27.18    1.26
  -4   3  -3   29.26    1.27
  -4   3  -3   27.89    1.57
  -4   3  -3   30.33    1.35
   4  -3   3   29.99    1.96
   4  -3   3   30.51    2.41
   4  -3   3   28.11    1.34
   4  -3   3   30.14    3.20
   4  -3   3   28.12    1.56
   4  -3   3   29.29    3.07
  -5   3  -3    5.51    0.46
  -5   3  -3    5.17    0.64
  -5   3  -3    5.55    0.46
  -5   3  -3    5.97    0.49
   5  -3   3    4.78    0.89
   5  -3   3    6.22    2.82
   5  -3   3    5.94    1.82
   5  -3   3    4.80    2.21
   5  -3   3    5.59    1.61
  -6   3  -3   29.14    1.24
  -6   3  -3   26.46    1.53
  -6   3  -3   26.71    1.20
  -6   3  -3   23.60    1.81
  -6   3  -3   27.19    1.27
   6  -3   3   26.00    1.45
   6  -3   3   26.59    1.26
   6  -3   3   25.00    5.16
   6  -3   3   30.63    4.54
   6  -3   3   26.64    2.65
   6  -3   3   29.83    3.15
  -7   3  -3   -0.20    0.30
  -7   3  -3    0.35    0.17
   7  -3   3    0.19    0.21
   7  -3   3    1.58    3.08
   7  -3   3    3.59    5.01
  -8   3  -3    0.32    0.45
  -8   3  -3    0.32    0.15
   8  -3   3    0.08    0.27
   8   2  -3   -0.11    0.30
   6   2  -3    2.57    2.01
   6   2  -3    3.81    3.45
  -6  -2   3    6.58    1.09
  -6  -2   3    6.99    0.56
  -6  -2   3    6.77    0.61
   5   2  -3    4.33    1.20
   5   2  -3   -0.19    2.46
   5   2  -3    1.64    1.12
   5   2  -3    3.19    2.16
   5   2  -3    1.92    1.03
  -5  -2   3    1.41    0.35
  -5  -2   3    1.69    0.44
  -5  -2   3    1.44    0.31
  -5  -2   3    1.45    0.41
   4   2  -3    8.02    2.03
   4   2  -3    6.95    2.23
   4   2  -3    7.55    1.13
   4   2  -3    7.84    1.18
  -4  -2   3    7.51    0.60
  -4  -2   3    8.05    0.57
  -4  -2   3    7.61    0.73
  -4  -2   3    7.57    0.37
   3   2  -3    0.93    0.29
   3   2  -3    0.60    1.03
   3   2  -3    0.87    0.51
   3   2  -3    0.77    0.45
   3   2  -3    0.90    0.78
  -3  -2   3    1.16    0.32
  -3  -2   3    1.14    0.31
  -3  -2   3    0.95    0.33
  -3  -2   3    1.22    0.23
  -3  -2   3    0.97    0.17
   2   2  -3   77.83    3.07
   2   2  -3   81.89    3.06
   2   2  -3   77.96    3.22
   2   2  -3   78.99    3.20
  -2  -2   3   78.11    3.03
  -2  -2   3   75.29    3.05
  -2  -2   3   74.63    3.21
   1   2  -3   40.66    1.67
   1   2  -3   39.72    1.78
   1   2  -3   42.58    1.59
   1   2  -3   40.15    1.79
   1   2  -3   39.77    1.65
  -1  -2   3   38.86    1.63
  -1  -2   3   41.00    1.66
  -1  -2   3   41.24    1.79
  -1  -2   3   43.52    1.85
   0   2  -3    1.05    0.17
   0   2  -3    1.22    0.28
   0   2  -3    1.10    0.18
   0   2  -3    1.07    0.27
   0  -2   3    0.66    0.28
   0  -2   3    1.20    0.19
   0  -2   3    1.21    0.19
   0  -2   3    1.63    0.35
  -1   2  -3    6.07    0.45
  -1   2  -3    5.77    0.44
  -1   2  -3    5.86    0.33
  -1   2  -3    5.99    0.42
  -1   2  -3    6.13    0.36
  -1   2  -3    6.04    0.34
   1  -2   3    6.37    0.33
   1  -2   3    6.32    1.16
   1  -2   3    6.32    0.84
   1  -2   3    6.31    0.44
   1  -2   3    5.97    0.35
   1  -2   3    6.11    0.49
  -2   2  -3   37.13    1.67
  -2   2  -3   37.87    1.54
  -2   2  -3   39.07    1.63
  -2   2  -3   38.38    1.69
  -2   2  -3   36.87    1.55
  -2   2  -3   38.27    1.53
   2  -2   3   38.46    2.45
   2  -2   3   38.62    1.85
   2  -2   3   37.83    1.52
   2  -2   3   37.97    2.17
   2  -2   3   38.12    1.65
   2  -2   3   37.66    1.54
   2  -2   3   37.23    1.61
   2  -2   3   37.68    2.52
  -3   2  -3    1.03    0.22
  -3   2  -3    0.93    0.19
  -3   2  -3    1.51    0.34
  -3   2  -3    1.14    0.21
  -3   2  -3    1.32    0.22
  -3   2  -3    0.67    0.33
  -3   2  -3    1.05    0.19
  -3   2  -3    1.61    0.35
   3  -2   3    0.71    0.85
   3  -2   3    0.63    0.23
   3  -2   3    1.10    0.35
   3  -2   3    0.60    0.42
   3  -2   3    1.07    0.59
   3  -2   3    1.10    0.25
   3  -2   3    0.83    0.87
   3  -2   3    1.65    0.44
   3  -2   3    1.13    0.21
  -4   2  -3   29.29    1.29
  -4   2  -3   28.42    1.24
  -4   2  -3   30.57    1.47
  -4   2  -3   28.17    1.25
  -4   2  -3   28.99    1.23
  -4   2  -3   29.53    1.42
  -4   2  -3   29.86    1.29
  -4   2  -3   28.87    1.32
  -4   2  -3   28.84    1.42
   4  -2   3   28.56    1.66
   4  -2   3   29.47    1.31
   4  -2   3   28.90    1.57
   4  -2   3   29.53    2.44
   4  -2   3   28.73    1.30
   4  -2   3   28.16    2.49
   4  -2   3   27.58    1.53
   4  -2   3   28.92    2.01
  -5   2  -3   75.11    3.10
  -5   2  -3   81.57    3.11
  -5   2  -3   75.90    3.18
  -5   2  -3   78.59    3.12
  -5   2  -3   77.32    3.08
  -5   2  -3   80.60    3.07
  -5   2  -3   78.46    3.41
   5  -2   3   81.98    3.73
   5  -2   3   76.48    3.43
   5  -2   3   76.19    4.14
   5  -2   3   75.38    3.67
   5  -2   3   74.58    3.24
   5  -2   3   77.44    4.76
   5  -2   3   83.05    3.42
   5  -2   3   76.09    4.95
   5  -2   3   77.92    3.20
  -6   2  -3    1.93    0.39
  -6   2  -3    1.60    0.28
  -6   2  -3    1.89    0.57
  -6   2  -3    2.00    0.39
  -6   2  -3    1.17    0.94
  -6   2  -3    1.76    0.25
   6  -2   3    2.08    1.09
   6  -2   3    1.93    0.35
   6  -2   3    1.92    1.75
   6  -2   3    1.83    0.89
   6  -2   3    3.00    2.73
  -7   2  -3    5.76    0.46
  -7   2  -3    5.13    0.53
  -7   2  -3    5.14    0.54
   7  -2   3    5.87    0.56
  -8   2  -3    0.57    0.22
  -8   2  -3    0.25    0.22
  -8   2  -3    0.44    0.29
   8  -2   3    0.23    0.29
   8  -2   3    0.37    0.18
   8  -2   3    0.28    0.35
  -9   2  -3    0.11    0.13
   9  -2   3    0.14    0.18
   9  -2   3    0.27    0.14
   8   1  -3    1.15    0.39
  -8  -1   3    0.89    0.21
  -8  -1   3    1.24    0.51
   7   1  -3    0.96    0.55
   7   1  -3   -0.28    0.56
  -7  -1   3    0.76    0.67
  -7  -1   3    0.32    0.29
  -7  -1   3    0.10    0.26
   6   1  -3    0.77    2.15
   6   1  -3    0.94    1.37
  -6  -1   3    5.66    0.52
  -6  -1   3    5.98    0.55
  -6  -1   3    6.87    1.06
   5   1  -3   -0.17    1.85
   5   1  -3    0.27    2.19
   5   1  -3    1.05    0.37
   5   1  -3    0.76    1.17
   5   1  -3    2.79    1.06
  -5  -1   3    2.28    0.58
  -5  -1   3    1.74    0.30
  -5  -1   3    1.77    0.18
  -5  -1   3    1.91    0.31
  -5  -1   3    1.85    0.41
   4   1  -3    8.95    2.14
   4   1  -3    9.27    2.02
   4   1  -3    8.82    1.20
   4   1  -3    7.98    1.09
  -4  -1   3    8.32    0.55
  -4  -1   3    8.50    0.60
  -4  -1   3    7.92    0.50
  -4  -1   3    8.30    0.40
  -4  -1   3    8.32    0.60
  -4  -1   3    8.45    0.74
   3   1  -3   78.33    3.48
   3   1  -3   77.66    4.45
  -3  -1   3   75.37    3.22
  -3  -1   3   78.78    3.09
  -3  -1   3   77.78    3.04
   2   1  -3    0.36    0.26
   2   1  -3    0.52    0.16
   2   1  -3    0.49    0.15
   2   1  -3    1.73    0.53
   2   1  -3    0.85    0.29
   2   1  -3    0.69    0.20
  -2  -1   3    0.67    0.14
  -2  -1   3    0.78    0.18
  -2  -1   3    0.73    0.23
   1   1  -3  187.08    7.11
   1   1  -3  190.50    7.17
   1   1  -3  187.68    7.17
   1   1  -3  193.10    7.28
   1   1  -3  189.40    7.27
  -1  -1   3  180.09    7.19
  -1  -1   3  186.32    7.16
  -1  -1   3  193.04    7.30
   0   1  -3    6.83    0.36
   0   1  -3    6.62    0.36
   0   1  -3    6.02    0.43
   0   1  -3    6.71    0.43
   0  -1   3    6.24    0.36
   0  -1   3    6.89    0.42
   0  -1   3    6.76    0.49
   0  -1   3    6.88    0.35
  -1   1  -3   39.33    1.61
  -1   1  -3   38.66    1.57
  -1   1  -3   41.81    1.73
  -1   1  -3   41.69    1.62
  -1   1  -3   42.66    1.63
  -1   1  -3   41.82    1.72
   1  -1   3   38.98    2.04
   1  -1   3   38.58    2.50
   1  -1   3   40.29    1.62
   1  -1   3   42.25    1.72
   1  -1   3   41.76    1.69
   1  -1   3   41.12    1.61
  -2   1  -3   95.73    3.75
  -2   1  -3   98.06    3.85
  -2   1  -3   90.59    3.73
  -2   1  -3   96.40    3.73
  -2   1  -3   97.90    3.74
  -2   1  -3   98.83    3.80
  -2   1  -3   99.52    3.85
   2  -1   3   95.08    4.22
   2  -1   3   93.78    3.97
   2  -1   3   98.20    4.03
   2  -1   3  102.43    4.62
   2  -1   3   96.34    3.74
   2  -1   3   95.80    4.51
   2  -1   3   98.97    3.78
   2  -1   3  102.41    3.84
  -3   1  -3   58.87    2.44
  -3   1  -3   60.30    2.34
  -3   1  -3   60.76    2.33
  -3   1  -3   59.05    2.35
  -3   1  -3   56.45    2.33
  -3   1  -3   57.87    2.43
  -3   1  -3   59.09    2.31
  -3   1  -3   60.98    2.45
   3  -1   3   59.99    2.51
   3  -1   3   62.08    2.48
   3  -1   3   58.59    3.22
   3  -1   3   59.76    3.29
   3  -1   3   59.86    2.90
   3  -1   3   58.57    2.33
   3  -1   3   60.13    2.35
   3  -1   3   58.61    2.36
   3  -1   3   58.72    2.61
  -4   1  -3   51.00    2.11
  -4   1  -3   50.67    2.19
  -4   1  -3   49.08    2.01
  -4   1  -3   52.01    2.05
  -4   1  -3   49.84    1.99
  -4   1  -3   50.97    1.98
  -4   1  -3   51.21    2.11
  -4   1  -3   49.98    2.02
   4  -1   3   49.91    2.06
   4  -1   3   48.23    3.67
   4  -1   3   52.09    2.73
   4  -1   3   51.60    2.28
   4  -1   3   53.75    3.17
   4  -1   3   49.08    2.01
   4  -1   3   41.39    2.10
  -5   1  -3    5.71    0.44
  -5   1  -3    5.19    0.45
  -5   1  -3    4.79    0.55
  -5   1  -3    6.28    0.92
  -5   1  -3    5.50    0.49
  -5   1  -3    4.86    0.41
   5  -1   3    5.23    0.47
   5  -1   3    5.07    1.00
   5  -1   3    6.07    0.60
   5  -1   3    5.79    0.59
   5  -1   3    6.00    1.89
   5  -1   3    5.67    0.85
   5  -1   3    4.91    1.93
   5  -1   3    5.42    0.46
   5  -1   3    5.55    0.73
   5  -1   3    4.97    0.57
   5  -1   3    5.26    0.96
  -6   1  -3    0.98    0.33
  -6   1  -3    1.17    0.24
  -6   1  -3    0.83    0.29
  -6   1  -3    1.17    0.27
  -6   1  -3    1.29    0.26
   6  -1   3    1.41    0.38
   6  -1   3    2.01    0.95
   6  -1   3    2.36    1.94
   6  -1   3    1.14    0.32
   6  -1   3    1.12    0.43
   6  -1   3    0.87    1.19
   6  -1   3    1.12    0.88
   6  -1   3    1.39    0.94
   6  -1   3   -0.75    2.08
   6  -1   3    1.28    0.51
   6  -1   3    0.78    0.54
  -7   1  -3    1.38    0.32
  -7   1  -3    1.81    0.36
  -7   1  -3    1.52    0.32
   7  -1   3    2.05    0.81
   7  -1   3    1.01    0.31
   7  -1   3    0.11    1.00
   7  -1   3    0.00    0.93
   7  -1   3   -0.57    1.57
   7  -1   3    1.13    0.46
   7  -1   3    0.85    0.50
  -8   1  -3    0.16    0.23
  -8   1  -3    0.23    0.30
   8  -1   3    0.54    0.51
   8  -1   3    0.38    0.23
  -9   1  -3   -0.07    0.22
  -9   1  -3   -0.09    0.13
  -9   1  -3   -0.19    0.18
   9  -1   3   -0.13    0.19
   9  -1   3    0.12    0.15
   9  -1   3    0.14    0.29
   8   0  -3   -0.29    0.32
  -8   0   3    0.03    0.16
  -8   0   3    0.33    0.47
   7   0  -3   -0.09    0.56
  -7   0   3    0.49    0.43
  -7   0   3    0.33    0.27
  -7   0   3    0.03    0.18
   6   0  -3   -0.43    1.85
   6   0  -3    0.13    2.92
  -6   0   3    4.01    0.71
  -6   0   3    3.75    0.52
  -6   0   3    3.60    0.37
  -6   0   3    3.04    0.62
   5   0  -3   -0.34    2.14
   5   0  -3   -0.23    0.93
   5   0  -3   -0.59    1.11
   5   0  -3    0.17    1.78
   5   0  -3   -0.17    0.29
  -5   0   3    0.18    0.26
  -5   0   3   -0.04    0.24
  -5   0   3    0.28    0.31
  -5   0   3    0.36    0.52
   4   0  -3   19.87    2.42
   4   0  -3   18.02    1.33
   4   0  -3   18.75    0.95
   4   0  -3   19.33    2.84
   4   0  -3   18.34    1.68
  -4   0   3   16.64    0.92
  -4   0   3   17.27    0.74
  -4   0   3   18.28    0.93
  -4   0   3   17.31    1.07
  -4   0   3   17.59    0.88
  -4   0   3   17.34    0.92
   3   0  -3  104.60    4.85
   3   0  -3  104.38    5.43
   3   0  -3  101.22    5.21
   3   0  -3  103.66    4.43
  -3   0   3  102.29    4.05
  -3   0   3  103.49    4.01
  -3   0   3  104.48    4.20
   2   0  -3    5.00    0.33
   2   0  -3    4.37    0.30
   2   0  -3    5.36    0.62
   2   0  -3    5.18    1.14
   2   0  -3    4.66    0.40
   2   0  -3    4.25    0.45
  -2   0   3    4.04    0.30
  -2   0   3    4.10    0.43
  -2   0   3    3.81    0.43
  -2   0   3    4.50    0.35
  -2   0   3    4.52    0.36
   1   0  -3  133.36    4.91
   1   0  -3  128.65    4.90
   1   0  -3  121.81    4.89
   1   0  -3  126.67    4.98
   1   0  -3  136.22    4.99
  -1   0   3  126.58    4.91
  -1   0   3  126.88    4.94
  -1   0   3  124.98    4.93
  -1   0   3  127.89    5.02
  -1   0   3  132.07    5.05
   0   0  -3  808.74   30.08
   0   0  -3  814.36   30.15
   0   0  -3  827.47   30.17
   0   0   3  781.03   30.16
   0   0   3  764.82   30.17
  -1   0  -3   38.54    1.52
  -1   0  -3   39.42    1.61
  -1   0  -3   37.57    1.53
  -1   0  -3   38.44    1.62
  -1   0  -3   37.15    1.52
   1   0   3   39.48    1.63
   1   0   3   37.94    1.53
   1   0   3   39.30    1.54
   1   0   3   39.87    1.60
  -2   0  -3   15.47    0.74
  -2   0  -3   17.30    0.74
  -2   0  -3   17.28    0.74
  -2   0  -3   16.42    0.72
  -2   0  -3   16.86    0.78
  -2   0  -3   17.22    0.83
  -2   0  -3   17.94    0.84
   2   0   3   17.44    1.05
   2   0   3   18.38    0.76
   2   0   3   18.10    0.88
   2   0   3   16.67    0.76
   2   0   3   16.87    0.87
   2   0   3   19.32    0.86
   2   0   3   17.32    1.24
   2   0   3   18.92    1.29
  -3   0  -3   41.26    1.69
  -3   0  -3   41.62    1.70
  -3   0  -3   39.70    1.61
  -3   0  -3   41.70    1.60
  -3   0  -3   38.94    1.58
   3   0   3   41.38    1.63
   3   0   3   39.52    1.79
   3   0   3   40.47    1.63
   3   0   3   39.63    2.23
   3   0   3   37.25    1.63
   3   0   3   42.81    2.36
   3   0   3   37.75    1.76
   3   0   3   38.97    1.98
   3   0   3   38.45    1.71
  -4   0  -3    7.98    0.49
  -4   0  -3    7.71    0.43
  -4   0  -3    7.88    0.46
  -4   0  -3    8.37    0.46
  -4   0  -3    8.43    0.61
  -4   0  -3    7.53    0.56
  -4   0  -3    8.04    0.43
   4   0   3    8.42    0.53
   4   0   3    9.41    0.85
   4   0   3    8.50    0.95
   4   0   3    7.84    1.22
   4   0   3    7.63    0.75
   4   0   3    8.64    0.68
   4   0   3    8.99    1.33
  -5   0  -3    1.70    0.31
  -5   0  -3    1.65    0.30
   5   0   3    1.17    0.47
   5   0   3    1.92    0.32
   5   0   3    1.62    0.31
   5   0   3    1.64    0.77
   5   0   3    2.13    0.44
   5   0   3    1.96    0.55
   5   0   3    2.26    1.38
  -6   0  -3    0.26    0.21
  -6   0  -3    0.59    0.28
  -6   0  -3    0.20    0.22
  -6   0  -3    0.17    0.28
  -6   0  -3   -0.25    0.67
   6   0   3   -0.38    0.41
   6   0   3   -0.04    0.40
   6   0   3    0.21    0.33
   6   0   3   -0.82    0.49
   6   0   3    0.43    0.73
   6   0   3    0.40    0.30
  -7   0  -3    1.86    0.32
  -7   0  -3    1.37    0.30
  -7   0  -3    1.79    0.37
   7   0   3    1.23    0.48
   7   0   3    3.38    1.20
   7   0   3    1.07    0.31
   7   0   3    0.52    1.21
   7   0   3    0.73    0.53
   7   0   3    2.11    0.42
   7   0   3    1.95    0.51
  -8   0  -3    0.27    0.19
  -8   0  -3   -0.04    0.30
  -8   0  -3    0.17    0.22
   8   0   3   -1.66    1.18
   8   0   3    0.02    0.21
   8   0   3   -0.21    0.43
   8   0   3   -0.48    0.92
   8   0   3    0.63    0.35
  -9   0  -3    0.11    0.16
  -9   0  -3    0.20    0.24
  -9   0  -3    0.52    0.37
   9   0   3    0.46    0.44
   9   0   3   -0.24    0.54
   9   0   3    0.01    0.28
   8  -1  -3    0.51    0.51
  -8   1   3    0.25    0.14
   7  -1  -3    1.00    0.72
   7  -1  -3    0.37    0.38
  -7   1   3    0.84    0.27
  -7   1   3    0.80    0.20
  -7   1   3    0.29    0.48
   6  -1  -3    1.63    3.05
   6  -1  -3    0.39    0.53
   6  -1  -3    0.81    2.27
  -6   1   3    0.30    0.38
  -6   1   3    0.20    0.18
  -6   1   3   -0.11    0.39
  -6   1   3    0.24    0.19
   5  -1  -3   -0.12    1.79
   5  -1  -3    0.01    0.33
   5  -1  -3   -1.06    2.23
   5  -1  -3    0.43    1.30
   5  -1  -3   -0.36    1.04
  -5   1   3    0.46    0.28
  -5   1   3    0.58    0.26
  -5   1   3    0.53    0.51
  -5   1   3    0.79    0.29
   4  -1  -3   -0.74    1.13
   4  -1  -3    0.13    1.29
   4  -1  -3   -0.58    0.58
   4  -1  -3   -0.05    0.51
   4  -1  -3   -0.27    0.50
  -4   1   3    1.90    0.20
  -4   1   3    1.90    0.39
  -4   1   3    1.45    0.29
  -4   1   3    1.62    0.29
  -4   1   3    1.92    0.39
  -4   1   3    1.92    0.45
   3  -1  -3    2.06    0.49
   3  -1  -3    2.60    0.98
   3  -1  -3    4.09    0.68
   3  -1  -3    2.20    0.41
   3  -1  -3    2.12    0.83
   3  -1  -3    1.97    0.71
  -3   1   3    2.41    0.34
  -3   1   3    2.64    0.36
  -3   1   3    2.59    0.32
  -3   1   3    2.40    0.27
  -3   1   3    2.47    0.55
   2  -1  -3   14.73    0.66
   2  -1  -3   16.09    1.64
   2  -1  -3   15.39    1.25
   2  -1  -3   15.53    0.67
   2  -1  -3   16.72    0.74
   2  -1  -3   15.49    1.57
   2  -1  -3   15.39    0.80
   2  -1  -3   15.88    0.99
   2  -1  -3   15.86    1.02
  -2   1   3   15.27    0.70
  -2   1   3   15.77    0.71
  -2   1   3   15.24    0.82
  -2   1   3   16.98    0.97
  -2   1   3   15.04    0.74
  -2   1   3   15.23    0.73
  -2   1   3   16.03    0.91
   1  -1  -3   16.79    1.40
   1  -1  -3   17.40    0.77
   1  -1  -3   16.37    0.78
   1  -1  -3   15.88    0.69
   1  -1  -3   16.28    0.70
   1  -1  -3   16.88    0.93
   1  -1  -3   16.33    1.12
  -1   1   3   16.70    0.73
  -1   1   3   16.57    0.83
  -1   1   3   15.49    0.74
  -1   1   3   16.38    0.86
  -1   1   3   16.98    0.69
  -1   1   3   16.43    0.70
  -1   1   3   16.57    0.76
  -1   1   3   16.00    0.73
   0  -1  -3    1.13    0.15
   0  -1  -3    1.33    0.24
   0  -1  -3    1.31    0.27
   0  -1  -3    1.55    0.27
   0  -1  -3    1.23    0.13
   0  -1  -3    1.28    0.54
   0   1   3    0.97    0.20
   0   1   3    1.47    0.19
   0   1   3    1.20    0.13
   0   1   3    1.54    0.29
   0   1   3    1.22    0.18
   0   1   3    1.29    0.17
  -1  -1  -3    2.42    0.17
  -1  -1  -3    2.73    0.25
  -1  -1  -3    2.69    0.18
  -1  -1  -3    2.80    0.30
   1   1   3    2.62    0.21
   1   1   3    3.01    0.29
   1   1   3    2.46    0.19
   1   1   3    2.98    0.32
  -2  -1  -3   10.80    0.48
  -2  -1  -3    9.97    0.48
  -2  -1  -3   10.77    0.57
  -2  -1  -3   10.94    0.49
  -2  -1  -3   10.63    0.58
   2   1   3    9.84    0.49
   2   1   3   10.63    0.56
   2   1   3   10.68    0.62
   2   1   3   10.68    0.51
  -3  -1  -3   26.31    1.13
  -3  -1  -3   25.39    1.02
  -3  -1  -3   24.04    1.01
   3   1   3   24.92    1.06
   3   1   3   24.96    1.14
   3   1   3   24.79    1.07
   3   1   3   25.25    1.04
   3   1   3   24.55    1.20
   3   1   3   24.01    1.47
   3   1   3   23.87    1.26
  -4  -1  -3   61.89    2.50
  -4  -1  -3   62.04    2.39
  -4  -1  -3   59.00    2.42
  -4  -1  -3   62.42    2.49
  -4  -1  -3   58.36    2.37
  -4  -1  -3   60.74    2.38
   4   1   3   62.02    3.03
   4   1   3   59.08    2.45
   4   1   3   62.02    3.04
   4   1   3   59.53    2.60
   4   1   3   63.39    2.87
   4   1   3   61.07    2.54
  -5  -1  -3   26.18    1.13
  -5  -1  -3   25.40    1.30
   5   1   3   24.39    1.17
   5   1   3   23.80    1.35
   5   1   3   24.47    1.40
   5   1   3   25.07    1.17
  -6  -1  -3   10.70    0.60
  -6  -1  -3    9.75    0.53
  -6  -1  -3    9.03    0.63
  -6  -1  -3    9.17    0.61
  -6  -1  -3    9.72    0.85
   6   1   3    9.54    0.65
   6   1   3    8.47    0.61
   6   1   3   10.40    1.08
   6   1   3    9.86    1.09
   6   1   3    8.79    0.64
   6   1   3    9.65    0.66
  -7  -1  -3   -2.14    1.34
  -7  -1  -3    1.13    0.31
  -7  -1  -3    0.91    0.25
  -7  -1  -3    1.06    0.29
  -7  -1  -3    1.06    0.28
   7   1   3    2.21    1.05
   7   1   3    2.05    1.00
   7   1   3    1.32    0.45
   7   1   3    1.48    0.55
   7   1   3    0.71    0.33
   7   1   3    1.10    0.33
  -8  -1  -3    1.41    0.27
  -8  -1  -3    2.55    0.35
  -8  -1  -3    1.42    0.28
   8   1   3    2.19    0.82
   8   1   3    1.43    0.44
   8   1   3    1.67    0.35
   8   1   3    0.61    1.04
   8   1   3    1.81    0.46
  -9  -1  -3    3.33    0.32
  -9  -1  -3    3.84    0.47
  -9  -1  -3    3.89    0.39
   9   1   3    3.06    0.60
   9   1   3    3.25    0.36
   9   1   3    3.68    0.53
 -10  -1  -3    0.47    0.15
  10   1   3    0.60    0.23
  10   1   3    0.54    0.11
   8  -2  -3    0.31    0.16
  -8   2   3    0.49    0.14
   7  -2  -3    0.51    0.31
  -7   2   3    0.00    0.50
  -7   2   3    0.02    0.22
  -7   2   3    0.44    0.35
  -7   2   3    0.27    0.26
   6  -2  -3    5.51    1.07
   6  -2  -3    0.45    3.16
   6  -2  -3   -0.09    2.33
   6  -2  -3    1.13    0.74
  -6   2   3    2.42    0.55
  -6   2   3    1.70    0.51
  -6   2   3    1.53    0.27
  -6   2   3    1.83    0.39
   5  -2  -3   -0.80    2.16
   5  -2  -3    1.26    1.42
   5  -2  -3    0.67    1.32
   5  -2  -3   -2.27    2.63
   5  -2  -3    2.96    0.80
   4  -2  -3   -0.05    0.34
   4  -2  -3   -0.15    0.94
   4  -2  -3    0.12    0.55
   4  -2  -3   -0.81    1.48
   4  -2  -3    0.58    1.33
   4  -2  -3   -0.49    0.53
  -4   2   3    0.76    0.24
  -4   2   3    1.08    0.27
  -4   2   3    0.51    0.37
  -4   2   3    0.50    0.47
  -4   2   3    0.96    0.86
  -4   2   3    0.78    0.32
  -4   2   3    1.12    0.23
  -4   2   3    0.73    0.12
  -4   2   3    0.63    0.25
   3  -2  -3   -0.08    0.22
   3  -2  -3   -0.08    0.41
   3  -2  -3   -0.11    0.43
   3  -2  -3   -0.05    0.94
   3  -2  -3   -0.13    0.29
   3  -2  -3   -0.21    0.94
  -3   2   3    0.06    0.29
  -3   2   3    0.44    0.31
  -3   2   3    0.46    0.25
  -3   2   3    0.44    0.49
  -3   2   3    0.20    0.16
  -3   2   3    0.33    0.18
   2  -2  -3    7.08    0.49
   2  -2  -3    6.87    0.38
  -2   2   3    8.18    0.62
  -2   2   3    7.41    0.63
  -2   2   3    7.28    0.59
  -2   2   3    7.64    0.41
  -2   2   3    8.30    0.47
  -2   2   3    6.99    0.42
  -2   2   3    7.77    0.45
   1  -2  -3  117.28    4.54
   1  -2  -3  116.19    5.34
   1  -2  -3  116.72    4.75
   1  -2  -3  120.49    4.48
   1  -2  -3  124.35    4.56
   1  -2  -3  104.67    4.98
   1  -2  -3  120.47    4.46
   1  -2  -3  120.34    5.47
  -1   2   3  112.53    4.47
  -1   2   3  121.44    4.60
  -1   2   3  113.25    4.51
  -1   2   3  112.44    4.51
  -1   2   3  115.83    4.62
  -1   2   3  121.47    4.49
  -1   2   3  115.11    4.55
  -1   2   3  120.91    4.51
   0  -2  -3    2.36    0.67
   0  -2  -3    1.53    0.21
   0  -2  -3    1.46    0.19
   0  -2  -3    1.44    0.16
   0  -2  -3    2.15    0.61
   0  -2  -3    1.59    0.17
   0  -2  -3    1.81    0.42
   0  -2  -3    1.37    0.22
   0  -2  -3    1.51    0.15
   0  -2  -3    2.40    0.31
   0   2   3    1.66    0.28
   0   2   3    1.61    0.31
   0   2   3    1.72    0.18
   0   2   3    1.72    0.16
   0   2   3    1.70    0.21
   0   2   3    1.69    0.18
   0   2   3    1.38    0.25
  -1  -2  -3   41.99    1.97
  -1  -2  -3   45.95    2.16
  -1  -2  -3   43.90    1.77
  -1  -2  -3   42.22    1.84
  -1  -2  -3   46.16    1.85
  -1  -2  -3   46.87    1.80
  -1  -2  -3   42.44    1.83
  -1  -2  -3   44.97    1.76
  -1  -2  -3   46.75    1.77
  -1  -2  -3   47.26    2.33
   1   2   3   46.58    1.79
   1   2   3   44.46    1.86
   1   2   3   43.95    1.83
   1   2   3   46.19    1.79
   1   2   3   45.64    1.77
   1   2   3   45.11    1.77
   1   2   3   45.18    1.84
  -2  -2  -3   26.69    1.02
  -2  -2  -3   24.58    1.01
  -2  -2  -3   25.49    1.09
  -2  -2  -3   25.35    1.12
  -2  -2  -3   25.45    1.03
  -2  -2  -3   25.52    1.12
   2   2   3   24.94    1.12
   2   2   3   26.59    1.04
   2   2   3   21.35    1.21
   2   2   3   22.99    1.07
  -3  -2  -3   82.97    3.27
  -3  -2  -3   88.06    3.40
  -3  -2  -3   90.03    3.29
  -3  -2  -3   73.80    3.46
  -3  -2  -3   87.86    3.39
  -3  -2  -3   85.69    3.29
   3   2   3   88.37    3.32
   3   2   3   86.87    3.43
   3   2   3   83.39    3.29
   3   2   3   84.83    3.46
   3   2   3   85.24    3.33
  -4  -2  -3   18.09    0.96
  -4  -2  -3   17.81    0.86
  -4  -2  -3   18.86    0.99
  -4  -2  -3   18.11    0.83
  -4  -2  -3   17.52    0.81
  -4  -2  -3   17.77    0.82
  -4  -2  -3   19.10    0.98
   4   2   3   20.31    0.90
   4   2   3   20.54    0.90
   4   2   3   20.70    1.05
   4   2   3   20.07    1.01
  -5  -2  -3    6.38    0.72
  -5  -2  -3    6.27    0.69
  -5  -2  -3    6.79    0.51
  -5  -2  -3    6.63    0.70
  -5  -2  -3    7.09    0.47
   5   2   3    7.29    0.54
   5   2   3    8.41    0.62
   5   2   3    6.02    0.52
   5   2   3    7.32    0.78
   5   2   3    6.16    0.72
  -6  -2  -3    1.36    0.29
  -6  -2  -3    1.28    0.27
  -6  -2  -3    1.29    0.26
  -6  -2  -3    1.00    0.27
  -6  -2  -3    1.49    0.65
   6   2   3    1.67    0.49
   6   2   3    0.90    0.45
   6   2   3    1.48    0.42
   6   2   3    0.92    0.36
   6   2   3    1.44    0.37
  -7  -2  -3    2.49    1.20
  -7  -2  -3    1.68    0.30
  -7  -2  -3    1.24    0.31
  -7  -2  -3    1.41    0.30
  -7  -2  -3    1.34    0.32
   7   2   3    2.05    0.39
   7   2   3    1.75    0.54
   7   2   3    1.29    0.38
   7   2   3    1.42    0.65
   7   2   3    2.23    0.63
   7   2   3    2.10    0.76
  -8  -2  -3    3.38    0.48
  -8  -2  -3    3.47    0.34
  -8  -2  -3    3.41    0.43
   8   2   3    3.42    0.63
   8   2   3    2.58    0.52
   8   2   3    1.28    1.33
   8   2   3    2.76    0.42
  -9  -2  -3    1.20    0.26
  -9  -2  -3    1.52    0.32
  -9  -2  -3    1.02    0.25
   9   2   3    1.16    0.37
   9   2   3    1.16    0.32
   9   2   3    0.68    0.32
 -10  -2  -3    0.17    0.14
  10   2   3    0.25    0.16
  10   2   3    0.23    0.48
  10   2   3    0.05    0.08
   7  -3  -3    0.01    0.27
   7  -3  -3    0.06    0.25
  -7   3   3    0.21    0.20
   6  -3  -3    2.78    2.27
   6  -3  -3    3.06    0.65
   6  -3  -3    4.45    0.59
   6  -3  -3    1.78    3.17
  -6   3   3    4.91    0.72
  -6   3   3    4.24    0.42
  -6   3   3    3.09    0.68
  -6   3   3    4.00    0.61
   5  -3  -3    0.57    0.92
   5  -3  -3    1.22    2.08
   5  -3  -3   -0.43    3.06
   5  -3  -3   -0.63    1.20
   5  -3  -3    0.91    1.64
   5  -3  -3    1.14    2.61
   5  -3  -3    0.42    0.70
  -5   3   3    1.05    1.10
  -5   3   3    0.18    0.30
  -5   3   3    0.37    0.24
  -5   3   3    0.20    0.17
  -5   3   3    0.38    0.28
  -5   3   3   -0.33    0.45
   4  -3  -3    0.08    1.91
   4  -3  -3    1.72    1.65
  -4   3   3    7.04    0.75
  -4   3   3    7.03    0.72
  -4   3   3    7.41    0.47
  -4   3   3    7.30    0.57
  -4   3   3    7.37    0.57
  -4   3   3    7.76    0.60
  -4   3   3    8.93    1.24
  -3   3   3   18.54    1.21
   2  -3  -3   -0.12    0.85
   2  -3  -3   -0.04    0.63
   2  -3  -3    0.20    0.87
  -2   3   3    5.44    0.70
  -2   3   3    4.20    0.30
  -2   3   3    2.11    0.54
  -2   3   3    3.89    0.33
  -2   3   3    4.14    0.39
  -2   3   3    4.55    0.43
   1  -3  -3    8.93    0.45
   1  -3  -3    9.90    0.58
   1  -3  -3    8.91    0.56
   1  -3  -3    8.84    0.45
   1  -3  -3    9.68    0.45
  -1   3   3    8.78    0.48
  -1   3   3    9.61    0.50
  -1   3   3    9.65    0.64
  -1   3   3    8.96    0.46
  -1   3   3    8.64    0.63
  -1   3   3    8.82    0.48
   0  -3  -3   42.08    1.67
   0  -3  -3   42.98    1.77
   0  -3  -3   42.44    1.76
   0  -3  -3   39.60    1.65
   0  -3  -3   42.57    1.67
   0  -3  -3   41.44    1.65
   0   3   3   43.31    1.76
   0   3   3   40.92    1.70
   0   3   3   40.76    1.68
   0   3   3   42.30    1.78
   0   3   3   42.10    1.67
  -1  -3  -3   42.34    1.71
  -1  -3  -3   44.61    1.79
  -1  -3  -3   43.79    1.77
  -1  -3  -3   26.58    1.86
  -1  -3  -3   41.64    1.65
  -1  -3  -3   44.62    1.66
  -1  -3  -3   43.29    1.67
   1   3   3   42.25    1.69
   1   3   3   40.65    1.76
   1   3   3   43.23    1.69
   1   3   3   44.12    1.75
   1   3   3   43.96    1.66
   1   3   3   40.64    1.67
   1   3   3   43.42    1.78
  -2  -3  -3   22.07    1.06
  -2  -3  -3   23.23    1.08
  -2  -3  -3   21.16    0.96
  -2  -3  -3   22.60    0.97
  -2  -3  -3   22.52    1.04
  -2  -3  -3   21.79    0.93
   2   3   3   22.83    0.96
   2   3   3   24.03    1.10
   2   3   3   23.35    0.95
   2   3   3   23.78    1.06
   2   3   3   22.93    0.97
  -3  -3  -3   28.11    1.15
  -3  -3  -3   29.72    1.30
  -3  -3  -3   28.47    1.30
  -3  -3  -3   29.14    1.31
  -3  -3  -3   28.32    1.19
  -3  -3  -3   26.90    1.17
   3   3   3   28.42    1.36
   3   3   3   28.35    1.21
   3   3   3   28.24    1.20
   3   3   3   28.27    1.17
   3   3   3   28.27    1.31
  -4  -3  -3  109.87    4.21
  -4  -3  -3  111.29    4.37
  -4  -3  -3  103.93    4.21
  -4  -3  -3  109.32    4.19
  -4  -3  -3  111.34    4.33
  -4  -3  -3  109.54    4.34
  -4  -3  -3  110.20    4.21
  -4  -3  -3  105.16    4.18
   4   3   3  109.21    4.43
   4   3   3  109.43    4.24
   4   3   3  106.14    4.25
   4   3   3  107.77    4.38
  -5  -3  -3    7.18    0.75
  -5  -3  -3    7.03    0.49
  -5  -3  -3    6.66    0.50
  -5  -3  -3    6.49    0.53
  -5  -3  -3    7.86    0.85
  -5  -3  -3    7.19    0.53
  -5  -3  -3    7.12    0.48
  -5  -3  -3    7.07    0.60
  -5  -3  -3    7.28    0.55
   5   3   3    8.64    0.58
   5   3   3    6.22    0.70
   5   3   3    7.27    0.77
   5   3   3    7.53    0.56
   5   3   3    8.73    0.55
  -6  -3  -3   10.61    0.62
  -6  -3  -3    9.89    0.64
  -6  -3  -3   10.02    1.11
  -6  -3  -3    9.89    0.57
  -6  -3  -3    9.20    0.72
  -6  -3  -3    9.81    0.59
   6   3   3   11.71    0.68
   6   3   3   11.12    1.13
   6   3   3    9.89    0.78
   6   3   3   10.88    0.76
   6   3   3    8.90    0.89
  -7  -3  -3    0.64    0.30
  -7  -3  -3    0.47    0.20
  -7  -3  -3    0.39    0.29
  -7  -3  -3    0.45    0.20
   7   3   3   -0.16    0.98
   7   3   3    0.47    0.51
   7   3   3    0.72    0.27
   7   3   3    1.51    0.61
   7   3   3    1.17    0.93
  -8  -3  -3    5.26    0.50
  -8  -3  -3    5.31    0.55
  -8  -3  -3    5.67    0.47
   8   3   3    5.40    0.56
   8   3   3    4.57    0.84
   8   3   3    4.65    0.58
   8   3   3    4.97    1.42
  -9  -3  -3    0.16    0.17
   9   3   3   -0.24    0.25
   9   3   3   -0.02    0.29
 -10  -3  -3    0.44    0.22
  10   3   3   -0.03    0.08
  10   3   3   -0.09    0.26
  10   3   3    0.16    0.16
   7  -4  -3   -0.03    0.19
   7  -4  -3    0.32    0.45
  -7   4   3    0.32    0.18
   6  -4  -3    0.07    0.36
   6  -4  -3    0.26    0.21
  -6   4   3    0.00    0.30
  -6   4   3    0.32    0.41
  -6   4   3    0.14    0.15
  -6   4   3    0.13    0.39
   5  -4  -3   20.58    4.00
   5  -4  -3   20.34    3.51
   5  -4  -3   24.02    1.34
  -5   4   3   22.21    1.11
  -5   4   3   22.69    1.16
  -5   4   3   22.19    1.12
  -5   4   3   23.79    1.10
   4  -4  -3    0.89    1.85
   4  -4  -3    1.12    1.66
   4  -4  -3    1.43    0.70
   4  -4  -3    1.63    1.66
   4  -4  -3    1.30    0.46
   4  -4  -3    1.07    0.96
  -4   4   3    1.42    0.33
  -4   4   3    0.96    0.22
  -4   4   3    1.40    0.36
  -4   4   3    1.35    1.05
  -4   4   3    1.30    0.36
  -4   4   3    1.54    0.46
  -4   4   3    1.11    0.31
  -4   4   3    1.46    0.59
   3  -4  -3    2.43    0.73
   3  -4  -3    1.00    1.68
   3  -4  -3    2.03    1.91
   3  -4  -3    0.63    1.04
   3  -4  -3    1.10    0.98
   3  -4  -3    0.79    0.58
   3  -4  -3    1.88    0.63
  -3   4   3    2.41    0.49
  -3   4   3    2.18    0.37
  -3   4   3    2.38    0.71
  -3   4   3    1.96    0.37
  -3   4   3    2.47    0.63
  -3   4   3    2.87    0.46
  -3   4   3    2.12    0.41
  -3   4   3    2.12    0.35
   2  -4  -3    0.19    0.72
   2  -4  -3    0.23    0.74
   2  -4  -3    0.40    0.42
   2  -4  -3    0.36    1.35
   2  -4  -3    0.72    1.33
   2  -4  -3    1.40    0.28
   2  -4  -3    0.08    0.38
  -2   4   3    1.12    0.24
  -2   4   3    0.95    0.49
  -2   4   3    0.82    0.29
  -2   4   3    1.12    0.21
  -2   4   3    0.81    0.21
   1  -4  -3    7.06    0.59
   1  -4  -3    7.04    0.40
   1  -4  -3    3.54    0.84
   1  -4  -3    7.50    0.41
  -1   4   3    6.40    0.41
  -1   4   3    7.71    0.67
  -1   4   3    6.91    0.45
  -1   4   3    7.25    0.63
  -1   4   3    6.91    0.46
  -1   4   3    6.74    0.50
   0  -4  -3    1.00    0.16
   0  -4  -3    0.48    0.39
   0  -4  -3    1.17    0.80
   0  -4  -3    0.50    0.48
   0  -4  -3    0.86    0.22
   0  -4  -3    1.10    0.22
   0  -4  -3    0.80    0.16
   0  -4  -3    0.55    0.76
   0  -4  -3    0.68    0.53
   0   4   3    0.76    0.16
   0   4   3    0.92    0.48
   0   4   3    0.72    0.30
   0   4   3    1.01    0.24
   0   4   3    0.99    0.25
   0   4   3    0.75    0.23
   0   4   3    0.60    0.25
  -1  -4  -3    4.96    1.13
  -1  -4  -3    4.99    0.32
  -1  -4  -3    4.60    0.65
  -1  -4  -3    5.13    0.46
  -1  -4  -3    4.74    0.52
  -1  -4  -3    5.31    1.01
  -1  -4  -3    4.87    0.34
  -1  -4  -3    4.72    0.50
  -1  -4  -3    5.16    0.74
  -1  -4  -3    5.32    0.43
   1   4   3    5.39    0.39
   1   4   3    5.17    0.31
   1   4   3    5.43    0.55
   1   4   3    4.79    0.43
   1   4   3    4.85    0.36
  -2  -4  -3    4.05    0.41
  -2  -4  -3    4.72    0.39
  -2  -4  -3    4.82    0.32
  -2  -4  -3    4.17    0.36
  -2  -4  -3    4.18    0.32
   2   4   3    4.35    0.33
   2   4   3    4.47    0.55
   2   4   3    4.62    0.37
   2   4   3    4.19    0.32
   2   4   3    4.41    0.33
   2   4   3    4.95    0.51
   2   4   3    4.61    0.45
  -3  -4  -3  294.67   10.98
  -3  -4  -3  281.43   10.82
  -3  -4  -3  270.96   10.79
  -3  -4  -3  285.67   10.83
  -3  -4  -3  295.08   10.97
   3   4   3  289.82   10.96
   3   4   3  284.45   10.83
   3   4   3  271.19   10.99
   3   4   3  289.01   10.84
   3   4   3  287.23   10.80
  -4  -4  -3    0.47    0.17
  -4  -4  -3    0.45    0.29
  -4  -4  -3    0.31    0.20
  -4  -4  -3    0.51    0.21
  -4  -4  -3    0.64    0.27
   4   4   3    0.54    0.43
   4   4   3    0.13    0.37
   4   4   3    0.78    0.24
   4   4   3    0.37    0.23
   4   4   3    1.79    0.28
  -5  -4  -3    6.17    0.49
  -5  -4  -3    6.48    0.55
  -5  -4  -3    5.77    0.49
  -5  -4  -3    6.37    0.41
  -5  -4  -3    5.76    0.44
  -5  -4  -3    6.22    0.81
   5   4   3    6.65    0.83
   5   4   3    6.96    0.58
   5   4   3    5.71    0.91
   5   4   3    6.07    0.58
  -6  -4  -3   25.06    1.21
  -6  -4  -3   24.54    1.18
  -6  -4  -3   25.58    1.13
  -6  -4  -3   25.34    1.53
  -6  -4  -3   24.36    1.13
  -6  -4  -3   24.68    1.18
   6   4   3   27.25    1.19
   6   4   3   24.27    1.66
   6   4   3   24.17    1.26
   6   4   3   26.31    1.68
   6   4   3   25.21    1.25
  -7  -4  -3    1.96    0.32
  -7  -4  -3    2.89    0.45
   7   4   3    1.83    0.32
   7   4   3    2.80    0.83
   7   4   3    2.10    0.72
   7   4   3    3.58    0.49
   7   4   3   -0.02    1.13
   7   4   3    2.80    0.63
  -8  -4  -3    2.30    0.30
   8   4   3    1.32    0.32
   8   4   3    1.70    1.48
   8   4   3    1.41    0.45
   8   4   3    3.10    0.64
  -9  -4  -3    0.07    0.17
   9   4   3   -0.13    0.29
   9   4   3    0.09    0.24
   6  -5  -3    1.60    0.35
   6  -5  -3    1.78    0.49
  -6   5   3    1.11    0.36
  -6   5   3    1.84    0.30
  -6   5   3    1.41    0.30
   5  -5  -3    1.68    3.33
   5  -5  -3   -0.09    0.36
   5  -5  -3    0.37    1.36
   5  -5  -3    0.44    0.38
  -5   5   3    0.45    0.35
  -5   5   3    0.54    0.24
  -5   5   3    0.64    0.35
  -5   5   3    0.09    0.30
   4  -5  -3   10.90    0.86
   4  -5  -3    8.66    3.36
   4  -5  -3    9.94    0.78
   4  -5  -3   11.12    2.07
  -4   5   3   10.14    0.61
  -4   5   3   12.22    1.50
  -4   5   3   10.09    0.60
  -4   5   3   12.43    0.77
  -4   5   3    8.18    1.12
  -4   5   3    9.88    0.74
   3  -5  -3   -0.19    0.40
   3  -5  -3   -1.10    3.51
   3  -5  -3    0.09    0.40
   3  -5  -3    0.27    0.71
   3  -5  -3    0.14    2.07
   3  -5  -3    0.63    1.15
   3  -5  -3   -0.18    0.51
  -3   5   3    0.29    0.25
  -3   5   3    0.07    0.56
  -3   5   3    0.50    0.27
  -3   5   3    0.66    0.89
  -3   5   3    0.19    0.22
  -3   5   3    0.00    0.30
   2  -5  -3    1.26    0.57
   2  -5  -3    1.43    0.28
   2  -5  -3    1.13    0.41
   2  -5  -3    1.18    0.91
   2  -5  -3    2.36    1.63
   2  -5  -3    1.46    0.80
   2  -5  -3    1.05    0.45
   2  -5  -3    1.10    1.33
  -2   5   3    0.77    0.28
  -2   5   3    1.35    0.27
  -2   5   3    0.95    0.38
  -2   5   3    1.29    0.28
  -2   5   3    0.92    0.78
  -2   5   3    0.80    0.25
   1  -5  -3    5.89    0.72
   1  -5  -3    5.48    1.78
   1  -5  -3    5.78    0.65
   1  -5  -3    5.67    0.49
   1  -5  -3    6.63    1.02
   1  -5  -3    6.43    0.90
   1  -5  -3    6.96    1.81
   1  -5  -3    6.49    0.44
   1  -5  -3    6.67    0.94
  -1   5   3    6.47    0.47
  -1   5   3    6.31    0.44
  -1   5   3    6.14    0.60
  -1   5   3    6.24    0.46
  -1   5   3    6.50    0.79
  -1   5   3    6.33    0.52
   0  -5  -3   48.68    1.99
   0  -5  -3   49.70    3.16
   0  -5  -3   51.15    2.39
   0  -5  -3   48.70    3.14
   0  -5  -3   47.74    2.01
   0  -5  -3   50.80    2.47
   0  -5  -3   48.38    2.01
   0  -5  -3   50.49    2.78
   0   5   3   51.25    2.09
   0   5   3   49.78    2.25
   0   5   3   51.20    2.07
   0   5   3   49.19    2.07
  -1  -5  -3    5.82    0.65
  -1  -5  -3    6.03    1.42
  -1  -5  -3    4.94    0.53
  -1  -5  -3    5.10    0.88
  -1  -5  -3    6.09    0.40
  -1  -5  -3    5.66    0.41
  -1  -5  -3    5.67    0.36
  -1  -5  -3    5.41    0.63
  -1  -5  -3    5.86    0.61
  -1  -5  -3    5.45    1.27
   1   5   3    5.29    0.45
   1   5   3    6.40    0.68
   1   5   3    5.75    0.46
   1   5   3    5.38    0.42
  -2  -5  -3   42.53    2.14
  -2  -5  -3   43.23    1.79
  -2  -5  -3   45.05    1.80
  -2  -5  -3   43.80    1.97
  -2  -5  -3   42.78    1.91
  -2  -5  -3   41.17    1.76
   2   5   3   43.92    1.78
   2   5   3   43.54    2.03
   2   5   3   44.72    1.83
   2   5   3   45.14    1.90
   2   5   3   42.52    1.83
   2   5   3   46.95    2.00
   2   5   3   44.88    1.86
   2   5   3   41.48    1.75
  -3  -5  -3    1.11    0.40
  -3  -5  -3    1.68    0.55
  -3  -5  -3    0.75    0.31
  -3  -5  -3    1.02    0.22
  -3  -5  -3    1.27    0.25
  -3  -5  -3    1.12    0.21
  -3  -5  -3    0.93    0.20
   3   5   3    1.07    0.25
   3   5   3    0.59    0.57
   3   5   3    1.31    0.44
   3   5   3    2.23    0.46
   3   5   3    0.98    0.48
   3   5   3    1.09    0.29
   3   5   3    1.47    0.24
   3   5   3    0.90    0.27
  -4  -5  -3    2.59    0.32
  -4  -5  -3    2.20    0.41
  -4  -5  -3    2.46    0.28
  -4  -5  -3    2.30    0.46
  -4  -5  -3    2.74    0.38
  -4  -5  -3    2.13    0.34
  -4  -5  -3    3.17    0.41
   4   5   3    3.11    0.37
   4   5   3    2.86    0.62
   4   5   3    3.03    0.57
   4   5   3    2.13    0.59
   4   5   3    2.42    0.45
   4   5   3    2.75    0.44
   4   5   3    2.55    0.43
  -5  -5  -3  110.82    4.44
  -5  -5  -3  115.40    4.47
  -5  -5  -3  114.06    4.48
  -5  -5  -3  116.50    4.49
  -5  -5  -3  116.05    4.44
  -5  -5  -3  112.99    4.78
   5   5   3  113.85    4.56
   5   5   3  111.68    4.79
   5   5   3  118.17    4.85
   5   5   3  115.05    4.56
  -6  -5  -3    2.56    0.76
  -6  -5  -3    1.65    0.28
  -6  -5  -3    1.83    0.30
  -6  -5  -3    1.82    0.29
  -6  -5  -3    1.65    0.34
   6   5   3    0.92    0.38
   6   5   3    1.64    0.95
   6   5   3    5.75    0.91
   6   5   3    2.10    0.59
   6   5   3    1.69    0.95
  -7  -5  -3    2.96    0.44
  -7  -5  -3    2.51    0.33
   7   5   3    3.66    0.51
   7   5   3    1.77    0.93
   7   5   3    3.83    1.31
   7   5   3    2.26    0.39
   7   5   3    2.41    0.56
   7   5   3    0.15    1.81
  -8  -5  -3    2.14    0.43
   8   5   3    2.05    0.46
   8   5   3    2.39    0.45
   9   5   3    0.05    0.29
   9   5   3    0.13    0.33
   6  -6  -3   -0.14    0.34
  -6   6   3   -0.05    0.19
   5  -6  -3    6.31    0.55
  -5   6   3    5.55    0.67
  -5   6   3    6.41    0.46
  -5   6   3    5.99    0.55
  -5   6   3    5.95    0.41
   4  -6  -3    2.04    0.44
   4  -6  -3    1.81    0.70
   4  -6  -3    0.77    2.70
   4  -6  -3    2.15    1.39
  -4   6   3    1.78    0.33
  -4   6   3    1.74    0.43
  -4   6   3    1.87    0.34
  -4   6   3    1.55    0.36
   3  -6  -3    9.91    1.20
   3  -6  -3    9.73    1.96
   3  -6  -3    8.88    3.01
   3  -6  -3    9.68    0.85
   3  -6  -3    9.35    0.72
   3  -6  -3    9.53    0.91
   3  -6  -3   10.65    2.33
   3  -6  -3    7.94    2.44
  -3   6   3    9.43    0.65
  -3   6   3    9.10    0.56
  -3   6   3    9.46    1.78
  -3   6   3    9.14    1.05
  -3   6   3   10.33    0.63
  -3   6   3   10.17    0.68
   2  -6  -3    0.67    0.28
   2  -6  -3    0.29    0.31
   2  -6  -3    0.31    0.84
   2  -6  -3    0.53    0.37
   2  -6  -3    0.89    1.81
   2  -6  -3   -0.13    0.97
   2  -6  -3    0.45    2.10
   2  -6  -3    0.99    0.55
  -2   6   3    0.72    0.28
  -2   6   3    0.22    0.89
  -2   6   3    0.22    0.25
  -2   6   3    0.72    0.28
  -2   6   3    0.65    0.51
  -2   6   3    0.61    0.20
   1  -6  -3    6.62    1.55
   1  -6  -3    6.04    0.79
   1  -6  -3    6.15    1.23
   1  -6  -3    5.65    2.22
   1  -6  -3    6.58    0.74
   1  -6  -3    6.08    2.07
   1  -6  -3    5.83    0.52
   1  -6  -3    6.29    0.85
  -1   6   3    6.33    0.91
  -1   6   3    6.44    0.51
  -1   6   3    6.73    0.66
  -1   6   3    5.99    0.51
  -1   6   3    6.67    0.63
  -1   6   3    6.59    0.55
   0  -6  -3    0.32    1.35
   0  -6  -3    0.75    0.22
   0  -6  -3    0.86    1.39
   0  -6  -3    0.83    0.19
   0  -6  -3    0.78    0.84
   0  -6  -3    1.16    0.27
   0  -6  -3    0.61    0.39
   0  -6  -3    0.80    0.50
   0  -6  -3    0.94    0.47
   0  -6  -3    0.24    0.64
   0   6   3    0.99    0.24
   0   6   3    0.92    0.21
   0   6   3    0.52    0.22
   0   6   3    1.37    0.40
   0   6   3    1.54    0.62
  -1  -6  -3    9.18    0.54
  -1  -6  -3    7.97    0.54
  -1  -6  -3    8.62    0.51
  -1  -6  -3    7.79    0.54
  -1  -6  -3    8.62    0.59
  -1  -6  -3    7.71    0.91
  -1  -6  -3    9.03    0.97
  -1  -6  -3    8.62    0.69
   1   6   3    8.27    0.57
   1   6   3    8.51    0.58
   1   6   3    7.70    0.94
   1   6   3    8.63    0.63
  -2  -6  -3   14.19    0.72
  -2  -6  -3   12.76    0.66
  -2  -6  -3   14.03    1.16
  -2  -6  -3   13.25    0.69
  -2  -6  -3   13.75    1.17
  -2  -6  -3   12.24    0.74
  -2  -6  -3   14.37    0.91
  -2  -6  -3   13.60    0.74
  -2  -6  -3   14.14    0.70
   2   6   3   14.34    0.83
   2   6   3   14.02    0.76
   2   6   3   12.89    1.09
   2   6   3   13.21    0.75
  -3  -6  -3    3.09    0.36
  -3  -6  -3    2.88    0.33
  -3  -6  -3    2.53    0.37
  -3  -6  -3    3.11    0.36
  -3  -6  -3    2.33    0.46
  -3  -6  -3    2.67    0.63
  -3  -6  -3    2.46    0.92
  -3  -6  -3    3.09    0.37
  -3  -6  -3    2.82    0.51
   3   6   3    2.76    0.52
   3   6   3    3.21    0.44
   3   6   3    3.87    0.72
   3   6   3    2.85    0.40
  -4  -6  -3   50.83    2.14
  -4  -6  -3   45.07    2.24
  -4  -6  -3   51.45    2.13
  -4  -6  -3   55.63    2.18
  -4  -6  -3   51.67    2.21
  -4  -6  -3   54.07    2.49
  -4  -6  -3   57.92    2.23
   4   6   3   53.63    2.66
   4   6   3   58.66    2.37
  -5  -6  -3    3.89    0.47
  -5  -6  -3    3.98    0.36
  -5  -6  -3    4.38    0.58
  -5  -6  -3    3.87    1.00
  -5  -6  -3    3.87    0.52
   5   6   3    5.06    0.88
   5   6   3    4.02    0.58
   5   6   3    6.54    0.76
   5   6   3    5.50    1.09
   5   6   3    4.59    0.54
  -6  -6  -3   38.07    1.65
  -6  -6  -3   38.72    1.58
   6   6   3   35.83    1.96
   6   6   3   37.04    2.69
   6   6   3   37.19    1.64
   6   6   3   28.84    2.44
   6   6   3   38.14    1.90
   6   6   3   40.23    1.67
  -7  -6  -3    8.65    0.56
  -7  -6  -3    6.02    0.64
   7   6   3    7.90    0.69
   7   6   3    9.12    0.66
   8   6   3    1.46    0.45
   8   6   3    1.34    0.50
   9   6   3    1.29    0.35
   5  -7  -3   -0.28    0.34
  -5   7   3   -0.05    0.24
  -5   7   3    0.10    0.13
  -5   7   3   -0.14    0.17
   4  -7  -3    0.14    0.28
   4  -7  -3    0.34    0.81
  -4   7   3    0.05    0.44
  -4   7   3    0.29    0.25
  -4   7   3   -0.21    0.31
  -4   7   3    0.28    0.21
   3  -7  -3    8.41    0.70
   3  -7  -3    7.97    3.35
   3  -7  -3    9.81    2.89
   3  -7  -3    8.75    0.99
   3  -7  -3    8.05    0.85
   3  -7  -3    9.05    0.80
  -3   7   3    8.86    0.73
  -3   7   3    9.17    0.58
  -3   7   3    8.25    0.63
  -3   7   3    8.95    0.59
   2  -7  -3    1.90    3.67
   2  -7  -3    0.61    2.88
   2  -7  -3    0.27    0.44
   2  -7  -3   -0.05    0.47
   2  -7  -3    0.41    0.20
   2  -7  -3    0.00    0.42
   2  -7  -3    0.64    1.72
  -2   7   3    0.23    0.17
  -2   7   3    0.30    0.24
  -2   7   3   -0.88    0.92
  -2   7   3    0.09    0.25
  -2   7   3    1.14    0.75
   1  -7  -3    1.49    1.47
   1  -7  -3    1.08    2.82
   1  -7  -3    2.85    0.70
   1  -7  -3    1.51    1.37
   1  -7  -3    2.67    0.84
   1  -7  -3    2.65    0.44
   1  -7  -3    2.49    0.57
   1  -7  -3    1.98    2.26
   1  -7  -3    2.29    0.45
  -1   7   3    2.39    1.04
  -1   7   3    2.72    0.44
  -1   7   3    2.49    0.47
  -1   7   3    2.97    0.65
  -1   7   3    2.75    0.41
  -1   7   3    2.70    0.62
   0  -7  -3    1.61    0.56
   0  -7  -3    1.40    0.61
   0  -7  -3    1.17    0.28
   0  -7  -3    0.62    0.30
   0  -7  -3    1.67    0.62
   0   7   3    2.15    0.53
   0   7   3    1.15    0.32
   0   7   3    1.49    0.91
   0   7   3    1.45    0.30
   0   7   3    1.22    0.29
   0   7   3    1.42    0.33
  -1  -7  -3   16.81    0.86
  -1  -7  -3   16.65    0.84
  -1  -7  -3   16.68    1.30
  -1  -7  -3   17.22    0.88
   1   7   3   17.68    1.46
   1   7   3   16.44    0.88
   1   7   3   17.12    0.91
   1   7   3   13.86    1.08
   1   7   3   17.16    0.93
  -2  -7  -3    6.84    1.00
  -2  -7  -3    5.27    0.51
  -2  -7  -3    4.89    0.46
  -2  -7  -3    4.75    0.95
  -2  -7  -3    4.68    0.69
  -2  -7  -3    4.83    0.44
   2   7   3    5.99    1.10
   2   7   3    2.21    0.68
   2   7   3    4.89    0.47
   2   7   3    4.89    0.53
  -3  -7  -3   -0.19    0.23
  -3  -7  -3    0.12    0.28
  -3  -7  -3    0.14    0.64
  -3  -7  -3    0.04    0.42
  -3  -7  -3    0.09    0.20
  -3  -7  -3    0.10    0.22
  -3  -7  -3    1.38    0.28
   3   7   3   -1.69    0.88
   3   7   3    0.38    0.29
   3   7   3   -0.31    0.48
   3   7   3    0.09    0.23
  -4  -7  -3   25.59    1.69
  -4  -7  -3   26.79    1.21
  -4  -7  -3   25.88    1.24
  -4  -7  -3   25.88    1.72
  -4  -7  -3   25.45    1.21
  -4  -7  -3   27.09    1.18
  -4  -7  -3   26.96    1.27
   4   7   3   27.51    1.26
   4   7   3   26.89    1.34
   4   7   3   28.39    1.52
   4   7   3   26.33    2.06
  -5  -7  -3   27.88    1.27
  -5  -7  -3   28.10    1.23
  -5  -7  -3   28.50    1.24
  -5  -7  -3   28.85    1.34
   5   7   3   29.48    1.44
   5   7   3   27.50    1.54
   5   7   3   27.98    1.33
   5   7   3   24.79    2.41
  -6  -7  -3    2.17    0.30
  -6  -7  -3    2.05    0.40
  -6  -7  -3    1.71    0.37
   6   7   3    2.80    0.47
  -7  -7  -3    6.19    0.69
   7   7   3    6.66    0.55
   8   7   3    1.02    0.30
   4  -8  -3    2.17    0.37
  -4   8   3    1.27    0.32
  -4   8   3    1.64    0.29
  -4   8   3    1.42    0.25
   3  -8  -3    0.27    0.29
   3  -8  -3    0.21    0.91
   3  -8  -3    0.52    0.51
  -3   8   3   -0.06    0.16
  -3   8   3    0.76    0.50
  -3   8   3   -0.07    0.23
  -3   8   3    0.12    0.30
   2  -8  -3    1.36    0.32
   2  -8  -3    1.42    0.74
  -2   8   3    1.34    0.35
  -2   8   3    1.56    0.35
   1  -8  -3    0.83    0.38
   1  -8  -3    0.98    0.22
   1  -8  -3    0.66    0.55
   1  -8  -3    0.59    0.47
  -1   8   3    0.79    0.21
  -1   8   3    0.80    0.19
  -1   8   3    1.02    0.34
  -1   8   3    0.74    0.42
   0  -8  -3    0.71    0.26
   0  -8  -3    1.33    0.55
   0  -8  -3    0.82    0.37
   0  -8  -3    0.45    0.64
   0  -8  -3    0.98    0.23
   0  -8  -3    1.05    0.50
   0   8   3    0.59    0.30
   0   8   3   -0.07    1.37
   0   8   3    1.30    0.77
   0   8   3    0.97    0.34
   0   8   3    0.71    0.37
   0   8   3    0.94    0.22
  -1  -8  -3    7.79    0.54
  -1  -8  -3    7.17    0.72
  -1  -8  -3    7.34    1.20
  -1  -8  -3    8.12    0.56
  -1  -8  -3    7.16    0.94
   1   8   3    8.00    0.67
   1   8   3    6.55    0.60
   1   8   3    7.84    0.61
   1   8   3    7.93    0.58
   1   8   3    4.15    1.37
   1   8   3    7.35    1.00
  -2  -8  -3   11.62    0.66
  -2  -8  -3   11.11    1.11
  -2  -8  -3   11.59    0.62
  -2  -8  -3   11.56    1.37
  -2  -8  -3   12.24    0.74
   2   8   3   12.15    1.10
   2   8   3   12.93    1.61
   2   8   3   10.28    0.79
   2   8   3   11.20    0.73
  -3  -8  -3    7.94    0.86
  -3  -8  -3    7.73    0.56
  -3  -8  -3    8.33    0.56
  -3  -8  -3    8.58    1.52
   3   8   3    5.81    1.67
   3   8   3    8.26    0.60
   3   8   3    9.52    1.09
   3   8   3    8.23    0.72
  -4  -8  -3   19.16    1.01
  -4  -8  -3   19.90    0.91
  -4  -8  -3   18.52    1.46
  -4  -8  -3   18.76    1.03
   4   8   3   20.23    1.03
  -5  -8  -3    0.88    0.33
  -5  -8  -3    1.43    0.32
   5   8   3    1.28    0.42
   5   8   3    0.99    0.56
  -6  -8  -3    0.25    0.23
  -6  -8  -3   -0.09    0.24
   6   8   3   -0.02    0.27
   6   8   3   -0.10    0.38
  -7  -8  -3    7.86    0.67
   7   8   3    7.92    0.53
   3  -9  -3    0.83    0.56
   3  -9  -3    0.61    0.36
  -3   9   3    0.57    0.22
  -3   9   3    0.56    0.21
  -3   9   3    0.31    0.22
   2  -9  -3    1.58    0.64
   2  -9  -3    1.24    0.40
   2  -9  -3    1.29    0.31
   2  -9  -3    1.47    0.44
  -2   9   3    2.02    0.39
  -2   9   3    1.02    0.25
  -2   9   3    1.24    0.25
   1  -9  -3    0.00    0.30
   1  -9  -3   -0.05    0.47
   1  -9  -3    0.17    0.19
  -1   9   3    0.58    0.31
  -1   9   3   -0.12    0.21
  -1   9   3    0.06    0.17
  -1   9   3    0.38    0.54
   0  -9  -3   -0.08    0.17
   0  -9  -3   -0.11    0.52
   0  -9  -3    0.38    0.28
   0  -9  -3    0.17    0.47
   0   9   3    0.13    0.22
   0   9   3    0.28    0.25
   0   9   3    0.43    0.43
   0   9   3    0.09    0.49
   0   9   3    0.05    0.17
  -1  -9  -3   10.91    1.08
  -1  -9  -3    9.87    0.67
  -1  -9  -3    9.32    1.07
  -1  -9  -3   10.65    0.64
   1   9   3    9.94    0.67
   1   9   3    9.30    0.68
   1   9   3    9.98    0.83
  -2  -9  -3    0.95    0.42
  -2  -9  -3    1.11    0.26
  -2  -9  -3    0.66    0.34
  -2  -9  -3    1.49    0.29
  -2  -9  -3    0.72    0.76
   2   9   3    0.88    0.35
   2   9   3    0.79    0.26
   2   9   3    0.70    0.48
  -3  -9  -3    6.08    0.50
  -3  -9  -3    5.38    0.47
  -3  -9  -3    5.44    0.47
  -3  -9  -3    5.18    1.15
   3   9   3    6.16    0.54
   3   9   3    4.72    0.70
   3   9   3    5.83    0.56
   3   9   3    4.87    0.72
  -4  -9  -3    0.11    0.25
  -4  -9  -3    0.38    0.41
  -4  -9  -3    0.18    0.19
  -4  -9  -3    0.29    0.22
   4   9   3    0.00    0.26
   4   9   3    0.32    0.38
  -5  -9  -3    5.79    0.41
  -5  -9  -3    6.37    0.54
   5   9   3    6.03    0.87
   5   9   3    5.70    0.52
  -6  -9  -3    4.74    0.43
   6   9   3    5.72    0.48
   1 -10  -3    1.12    0.24
   1 -10  -3    1.05    0.73
   1 -10  -3    0.70    0.32
  -1  10   3    0.48    0.15
  -1  10   3    0.70    0.30
   0 -10  -3    3.48    0.55
   0 -10  -3    2.96    0.69
   0 -10  -3    2.46    0.31
   0  10   3    3.26    0.28
   0  10   3    3.15    0.34
  -1 -10  -3    0.19    0.52
  -1 -10  -3    0.47    0.43
  -1 -10  -3    0.21    0.26
   1  10   3   -0.02    0.14
   1  10   3    0.17    0.43
   1  10   3    0.25    0.24
  -2 -10  -3    0.31    0.28
  -2 -10  -3   -0.27    0.36
  -2 -10  -3   -0.02    0.53
  -2 -10  -3   -0.03    0.32
   2  10   3    0.23    0.26
  -3 -10  -3    1.56    0.36
  -3 -10  -3    1.73    0.46
  -3 -10  -3    2.11    0.41
  -3 -10  -3    2.46    0.95
   3  10   3    1.73    0.33
   3  10   3    1.92    0.35
  -4 -10  -3    0.83    0.25
  -4 -10  -3    0.77    0.42
   4  10   3    0.68    0.34
   4  10   3    0.63    0.32
  -5 -10  -3    0.59    0.25
   5  10   3    0.92    0.27
   5  10   3    0.40    0.37
   2   8  -4   -0.08    0.25
   2   8  -4    0.28    0.22
  -2  -8   4   -0.38    0.24
   1   8  -4    4.92    0.74
   1   8  -4    4.26    0.44
  -1  -8   4    4.55    0.63
  -1  -8   4    4.78    0.49
   0   8  -4    1.42    0.37
   0   8  -4    0.97    0.29
   0  -8   4    0.56    0.42
   0  -8   4    0.91    0.49
  -1   8  -4    0.46    0.33
  -1   8  -4    0.42    0.20
  -1   8  -4    0.13    0.12
   1  -8   4    0.14    0.42
   1  -8   4    0.37    0.36
  -2   8  -4    1.87    0.28
  -2   8  -4    1.71    0.28
   2  -8   4    1.12    0.44
   2  -8   4    1.99    0.41
  -3   8  -4    0.28    0.20
  -3   8  -4    0.12    0.12
   3  -8   4    0.38    0.29
   3   7  -4   -1.01    0.55
  -3  -7   4    0.78    0.52
   2   7  -4    0.36    0.28
   2   7  -4    0.70    0.32
  -2  -7   4    0.30    0.26
   1   7  -4    1.73    0.53
   1   7  -4    1.98    0.37
   1   7  -4    3.71    1.05
   1   7  -4    1.76    0.45
  -1  -7   4    2.24    0.55
  -1  -7   4    1.98    0.35
   0   7  -4    2.57    0.47
   0   7  -4    3.23    0.47
   0   7  -4    3.15    0.54
   0   7  -4    3.03    1.01
   0  -7   4    2.56    0.54
   0  -7   4    1.73    0.35
  -1   7  -4    0.85    0.34
  -1   7  -4    0.79    0.66
  -1   7  -4   -1.68    1.31
   1  -7   4    1.10    0.54
   1  -7   4    0.75    0.35
   1  -7   4    0.76    0.29
  -2   7  -4    2.34    0.68
  -2   7  -4    3.15    0.47
  -2   7  -4    3.28    0.31
   2  -7   4    4.59    0.60
   2  -7   4    3.05    0.73
   2  -7   4    3.53    0.50
  -3   7  -4    3.85    0.49
  -3   7  -4    4.77    0.37
  -3   7  -4    5.21    0.49
   3  -7   4    4.00    0.45
   3  -7   4    4.37    0.56
  -4   7  -4    0.34    0.21
  -4   7  -4   -0.08    0.18
  -4   7  -4    0.22    0.18
   4  -7   4    0.07    0.31
   4  -7   4    0.46    0.25
  -5   7  -4    0.83    0.17
  -5   7  -4    0.86    0.20
  -5   7  -4    0.92    0.16
   5  -7   4    1.96    0.84
   5  -7   4    0.63    0.33
   3   6  -4    2.19    1.75
   3   6  -4    0.48    0.57
   3   6  -4    0.45    0.41
  -3  -6   4    0.30    0.35
  -3  -6   4    0.66    0.59
   2   6  -4    1.84    0.63
   2   6  -4    3.90    0.93
   2   6  -4    2.96    0.53
  -2  -6   4    2.75    0.38
  -2  -6   4    2.80    0.53
  -2  -6   4    3.38    0.47
  -2  -6   4    2.79    0.83
   1   6  -4    7.65    1.22
   1   6  -4    6.90    0.81
   1   6  -4    7.18    0.62
   1   6  -4    9.41    1.67
   1   6  -4    9.03    1.11
  -1  -6   4    7.62    0.55
  -1  -6   4    7.43    0.82
  -1  -6   4    7.05    0.57
  -1  -6   4    7.14    0.97
   0   6  -4   -0.19    0.93
   0   6  -4    0.36    0.71
   0   6  -4    0.01    0.26
   0  -6   4   -0.20    0.24
   0  -6   4   -0.04    0.45
  -1   6  -4   -0.66    0.71
  -1   6  -4   -0.04    0.28
  -1   6  -4   -0.90    1.32
   1  -6   4    0.20    0.37
   1  -6   4   -0.29    0.31
   1  -6   4    0.51    0.36
  -2   6  -4    7.87    0.69
  -2   6  -4    6.99    0.62
  -2   6  -4    9.28    1.47
  -2   6  -4    9.19    0.72
  -2   6  -4    7.46    0.83
   2  -6   4    7.76    1.02
   2  -6   4    7.32    0.59
   2  -6   4    7.41    0.81
   2  -6   4    7.30    0.89
   2  -6   4    6.92    0.60
  -3   6  -4    0.66    0.36
  -3   6  -4    1.66    1.38
  -3   6  -4    0.68    0.17
  -3   6  -4    0.57    0.42
  -3   6  -4    0.57    0.20
  -3   6  -4    0.50    0.67
   3  -6   4    0.93    0.37
   3  -6   4    1.01    0.65
   3  -6   4    0.32    0.26
   3  -6   4   -0.19    2.97
   3  -6   4    1.13    0.51
   3  -6   4    0.48    1.42
  -4   6  -4    0.19    0.33
  -4   6  -4    0.14    0.18
  -4   6  -4    0.51    0.26
   4  -6   4    0.28    2.33
   4  -6   4    1.03    3.61
   4  -6   4   -0.05    0.63
  -5   6  -4    0.30    0.15
  -5   6  -4    0.27    0.18
  -5   6  -4    0.35    0.27
   5  -6   4    1.46    0.92
   5  -6   4    0.26    0.32
   5  -6   4    0.15    0.51
  -6   6  -4    0.16    0.20
   6  -6   4    0.18    0.36
   6  -6   4   -0.32    0.48
  -5  -5   4    3.66    1.07
   4   5  -4    1.03    1.37
  -4  -5   4    0.50    0.40
   3   5  -4    1.19    2.36
   3   5  -4    2.22    0.45
   3   5  -4    0.14    1.24
   3   5  -4    2.77    1.57
   3   5  -4    2.85    0.48
  -3  -5   4    3.17    0.78
  -3  -5   4    2.79    0.43
  -3  -5   4    2.88    0.50
   2   5  -4   24.93    2.09
   2   5  -4   28.94    1.41
   2   5  -4   25.54    1.58
   2   5  -4   30.09    1.89
  -2  -5   4   27.71    1.49
  -2  -5   4   26.65    1.25
  -2  -5   4   28.12    1.27
  -2  -5   4   28.08    1.59
   1   5  -4    2.50    0.44
   1   5  -4    1.80    0.97
   1   5  -4    1.65    0.75
   1   5  -4    2.07    0.59
   1   5  -4    2.57    0.46
  -1  -5   4    2.82    0.56
  -1  -5   4    2.36    0.41
  -1  -5   4    3.04    0.42
  -1  -5   4    2.37    0.53
   0   5  -4   11.78    1.38
   0   5  -4   12.06    1.16
   0   5  -4   10.63    0.91
   0   5  -4   10.97    0.70
   0   5  -4   11.59    0.77
   0  -5   4   10.40    0.97
   0  -5   4   10.84    0.63
   0  -5   4   10.75    0.83
   0  -5   4   11.33    1.01
  -1   5  -4   -0.29    0.81
  -1   5  -4   -0.38    0.62
  -1   5  -4    0.46    0.26
  -1   5  -4    0.67    0.35
  -1   5  -4    0.37    0.47
   1  -5   4    0.25    0.52
   1  -5   4    0.66    0.51
   1  -5   4    0.58    0.48
   1  -5   4    0.65    0.27
  -2   5  -4    0.88    0.53
  -2   5  -4    0.47    0.92
  -2   5  -4    0.71    0.38
  -2   5  -4    0.61    0.70
  -2   5  -4    0.61    0.30
   2  -5   4    0.78    0.46
   2  -5   4    0.65    0.22
   2  -5   4    0.03    1.49
   2  -5   4    0.62    0.52
   2  -5   4    0.12    1.33
   2  -5   4    0.47    0.33
   2  -5   4    0.31    0.47
  -3   5  -4   -0.13    0.46
  -3   5  -4    0.43    0.33
  -3   5  -4   -0.01    0.35
  -3   5  -4    0.55    0.88
  -3   5  -4    0.24    0.25
  -3   5  -4    0.13    0.26
  -3   5  -4   -0.26    1.24
   3  -5   4    0.28    0.33
   3  -5   4   -1.25    1.60
   3  -5   4    0.07    0.67
   3  -5   4    0.37    0.32
   3  -5   4    0.02    1.46
   3  -5   4    0.39    0.36
  -4   5  -4    7.08    0.57
  -4   5  -4    6.61    0.52
  -4   5  -4    5.99    0.42
   4  -5   4    6.46    0.86
   4  -5   4    6.90    0.66
   4  -5   4    5.00    2.35
   4  -5   4    6.34    2.41
  -5   5  -4    0.55    0.23
  -5   5  -4    0.72    0.35
  -5   5  -4    0.82    0.25
  -5   5  -4    0.98    0.46
   5  -5   4    0.56    3.70
   5  -5   4    0.59    0.25
   5  -5   4    1.82    1.61
   5  -5   4    0.71    0.41
  -6   5  -4   -0.15    0.21
  -6   5  -4    0.25    0.22
  -6   5  -4   -0.01    0.35
  -6   5  -4    0.28    0.21
   6  -5   4    0.09    0.21
   6  -5   4    0.64    0.55
  -7   5  -4   -0.20    0.18
  -7   5  -4    0.09    0.37
   7  -5   4    0.01    0.19
  -6  -4   4   -0.29    0.70
   5   4  -4    1.21    2.25
   5   4  -4    2.39    4.02
  -5  -4   4   -0.54    0.59
   4   4  -4    1.45    1.51
   4   4  -4    1.19    3.58
   4   4  -4    2.38    1.50
  -4  -4   4    1.53    0.34
  -4  -4   4    0.79    0.50
  -4  -4   4    1.47    0.20
   3   4  -4   28.70    1.30
   3   4  -4   27.98    1.85
   3   4  -4   26.39    3.31
   3   4  -4   26.04    1.87
   3   4  -4   28.37    1.38
   3   4  -4   25.42    1.68
   3   4  -4   27.82    2.19
  -3  -4   4   28.81    1.55
  -3  -4   4   28.48    1.30
  -3  -4   4   26.58    1.12
  -3  -4   4   27.68    1.27
  -3  -4   4   26.22    1.28
   2   4  -4   -0.08    0.33
   2   4  -4    0.11    0.46
   2   4  -4    0.66    0.67
   2   4  -4    0.01    0.76
  -2  -4   4    0.23    0.37
  -2  -4   4    0.81    0.34
  -2  -4   4   -0.30    0.21
  -2  -4   4    0.25    0.25
  -2  -4   4    0.20    0.38
   1   4  -4    5.52    0.99
   1   4  -4    5.50    0.68
   1   4  -4    5.70    0.65
   1   4  -4    6.25    0.54
  -1  -4   4    5.88    0.48
  -1  -4   4    5.62    0.72
  -1  -4   4    6.56    0.57
  -1  -4   4    5.81    0.74
   0   4  -4    7.80    0.57
   0   4  -4    7.01    0.95
   0   4  -4    7.41    0.64
   0   4  -4    7.53    0.83
   0   4  -4    6.80    0.54
   0  -4   4    7.01    0.61
   0  -4   4    6.96    0.56
   0  -4   4    7.22    0.66
   0  -4   4    6.93    0.78
   0  -4   4    7.72    0.69
  -1   4  -4    4.25    0.72
  -1   4  -4    4.46    0.56
  -1   4  -4    5.06    0.74
  -1   4  -4    3.92    0.44
   1  -4   4    3.73    0.42
   1  -4   4    4.32    0.72
   1  -4   4    4.47    0.73
   1  -4   4    4.56    0.88
   1  -4   4    4.13    0.42
  -2   4  -4    9.93    0.63
  -2   4  -4    9.47    0.94
  -2   4  -4   10.18    0.73
  -2   4  -4    9.28    1.07
  -2   4  -4    8.98    0.62
   2  -4   4    9.54    0.94
   2  -4   4    9.00    1.40
   2  -4   4    9.26    0.60
   2  -4   4    9.06    0.68
   2  -4   4   10.81    0.96
   2  -4   4    9.01    0.95
   2  -4   4    8.22    2.41
  -3   4  -4    1.50    0.95
  -3   4  -4    2.47    0.42
  -3   4  -4    2.49    0.35
  -3   4  -4    2.04    0.27
  -3   4  -4    1.44    0.65
  -3   4  -4    2.60    0.49
  -3   4  -4    3.18    0.82
  -3   4  -4    3.00    0.48
   3  -4   4    2.68    0.60
   3  -4   4    2.74    1.18
   3  -4   4    2.54    0.43
   3  -4   4    3.56    1.95
   3  -4   4    3.15    1.00
   3  -4   4    3.53    1.12
   3  -4   4    2.33    0.51
  -4   4  -4    3.81    0.48
  -4   4  -4    4.22    0.40
  -4   4  -4    4.27    0.42
  -4   4  -4    4.16    0.67
  -4   4  -4    3.62    0.95
  -4   4  -4    4.59    1.03
  -4   4  -4    2.53    0.59
  -4   4  -4    3.70    0.50
   4  -4   4    4.72    0.54
   4  -4   4    5.42    2.52
   4  -4   4    4.80    1.93
   4  -4   4    4.09    0.46
   4  -4   4    5.43    0.86
  -5   4  -4    0.46    0.80
  -5   4  -4   -0.03    0.16
  -5   4  -4    0.04    0.31
  -5   4  -4    0.18    0.15
  -5   4  -4   -0.15    0.26
  -5   4  -4   -0.98    1.53
   5  -4   4    0.13    0.56
   5  -4   4    2.86    3.78
   5  -4   4    2.54    1.69
   5  -4   4    1.89    3.13
   5  -4   4   -0.55    1.81
   5  -4   4    0.24    0.31
  -6   4  -4    2.59    0.38
  -6   4  -4    1.24    0.40
  -6   4  -4    1.67    0.36
  -6   4  -4    1.91    0.28
   6  -4   4    2.85    2.50
   6  -4   4    1.58    0.71
   6  -4   4    1.70    0.29
   6  -4   4    7.56    4.43
  -7   4  -4   -0.32    0.33
  -7   4  -4    0.05    0.23
  -7   4  -4    0.38    0.22
   7  -4   4    0.10    0.19
  -8   4  -4    0.29    0.14
   8  -4   4    0.28    0.19
   7   3  -4   -0.01    0.30
  -7  -3   4    2.50    0.72
   6   3  -4   -0.25    0.29
  -6  -3   4    0.76    0.54
   5   3  -4    2.07    2.15
   5   3  -4    1.94    0.70
   5   3  -4    0.65    1.75
  -5  -3   4    0.36    0.41
  -5  -3   4    0.11    0.26
   4   3  -4    0.82    0.89
   4   3  -4    1.64    2.55
   4   3  -4    0.36    1.09
   4   3  -4    1.59    1.94
  -4  -3   4    1.03    0.41
  -4  -3   4    0.36    0.32
  -4  -3   4    0.47    0.32
  -4  -3   4    0.78    0.13
   3   3  -4    0.64    0.33
   3   3  -4    0.70    2.06
   3   3  -4    0.39    0.86
   3   3  -4    1.21    0.36
   3   3  -4    1.02    0.70
   3   3  -4    0.58    1.28
  -3  -3   4    0.35    0.11
  -3  -3   4    0.36    0.27
  -3  -3   4    0.56    0.22
  -3  -3   4    0.86    0.33
   2   3  -4   31.37    1.67
   2   3  -4   32.70    1.40
   2   3  -4   31.38    1.44
   2   3  -4   30.76    1.62
  -2  -3   4   30.66    1.38
  -2  -3   4   30.12    1.24
  -2  -3   4   31.29    1.33
  -2  -3   4   31.38    1.36
  -2  -3   4   29.55    1.37
  -2  -3   4   32.33    1.61
  -2  -3   4   29.80    1.54
   1   3  -4   17.33    1.15
   1   3  -4   17.26    0.88
   1   3  -4   18.50    0.93
   1   3  -4   17.27    1.16
  -1  -3   4   17.50    1.01
  -1  -3   4   17.69    0.93
  -1  -3   4   17.95    0.83
  -1  -3   4   18.55    0.86
   0   3  -4    9.78    0.82
   0   3  -4    9.52    0.62
   0   3  -4    9.69    0.62
   0   3  -4    8.76    0.56
   0   3  -4   11.17    0.85
   0  -3   4    9.96    0.71
   0  -3   4    9.20    0.55
  -1   3  -4    7.65    0.73
  -1   3  -4    8.05    0.55
  -1   3  -4    8.03    0.57
  -1   3  -4    8.60    0.77
  -1   3  -4    8.33    0.52
   1  -3   4    8.57    0.52
   1  -3   4    8.51    0.73
  -2   3  -4   12.55    0.73
  -2   3  -4   13.74    0.73
  -2   3  -4   14.14    1.02
  -2   3  -4   13.91    0.76
  -2   3  -4   13.61    0.72
  -2   3  -4   13.05    1.00
  -2   3  -4   13.75    0.96
   2  -3   4   13.35    1.58
   2  -3   4   13.35    1.84
   2  -3   4   14.05    0.71
   2  -3   4   13.65    0.75
  -3   3  -4   38.20    1.74
  -3   3  -4   41.94    1.79
  -3   3  -4   40.36    2.15
  -3   3  -4   40.60    1.67
  -3   3  -4   39.86    1.99
  -3   3  -4   40.75    1.74
  -3   3  -4   40.88    1.95
  -3   3  -4   41.23    1.77
  -3   3  -4   42.95    1.72
   3  -3   4   40.31    1.76
   3  -3   4   37.40    1.95
   3  -3   4   41.16    3.44
   3  -3   4   42.32    2.83
  -4   3  -4    4.22    0.48
  -4   3  -4    5.70    0.95
  -4   3  -4    5.25    0.99
  -4   3  -4    3.88    0.51
  -4   3  -4    4.02    0.48
  -4   3  -4    3.93    0.46
  -4   3  -4    4.71    0.53
  -4   3  -4    4.34    0.63
  -4   3  -4    3.95    0.61
  -4   3  -4    4.32    0.33
  -4   3  -4    3.41    0.73
   4  -3   4    4.09    2.04
   4  -3   4    3.54    1.50
   4  -3   4    3.76    0.52
   4  -3   4    4.00    1.21
   4  -3   4    4.30    1.83
   4  -3   4    3.42    0.86
   4  -3   4    5.18    0.50
  -5   3  -4    0.71    0.21
  -5   3  -4    0.46    0.24
  -5   3  -4    0.98    0.53
  -5   3  -4    0.35    0.26
  -5   3  -4    0.55    0.23
  -5   3  -4    0.05    0.89
   5  -3   4    0.12    2.00
   5  -3   4    0.82    2.57
   5  -3   4    0.46    0.31
   5  -3   4    2.51    3.16
   5  -3   4    1.39    1.17
  -6   3  -4    0.54    0.24
  -6   3  -4    0.08    0.22
  -6   3  -4    0.81    0.32
  -6   3  -4    1.76    1.43
  -6   3  -4   -0.50    0.78
   6  -3   4    0.07    1.32
   6  -3   4   -0.74    3.01
   6  -3   4    0.18    0.30
  -7   3  -4    0.29    0.23
  -7   3  -4    0.30    0.23
  -7   3  -4    0.24    0.26
   7  -3   4   -0.26    0.31
  -8   3  -4    0.42    0.31
  -8   3  -4    0.55    0.16
   8  -3   4    0.78    0.28
   7   2  -4    0.17    0.40
  -7  -2   4    1.97    0.56
   6   2  -4   -0.15    0.38
  -6  -2   4    0.59    0.73
  -6  -2   4   -0.01    0.21
   5   2  -4    9.52    2.77
   5   2  -4   12.80    1.27
   5   2  -4    8.56    3.42
   5   2  -4   10.84    0.74
   5   2  -4   10.45    1.86
   5   2  -4   10.86    1.73
  -5  -2   4   10.42    1.04
  -5  -2   4   10.56    0.74
  -5  -2   4    9.70    0.60
   4   2  -4    8.36    1.73
   4   2  -4    8.79    2.30
   4   2  -4    8.21    2.02
   4   2  -4    9.40    1.19
  -4  -2   4    8.86    0.59
  -4  -2   4    9.28    0.56
  -4  -2   4    8.73    0.73
  -4  -2   4    9.16    0.45
   3   2  -4   61.69    4.33
   3   2  -4   66.98    3.22
  -3  -2   4   63.98    2.45
  -3  -2   4   60.68    2.56
  -3  -2   4   63.91    2.56
  -3  -2   4   62.03    2.59
  -3  -2   4   64.54    2.79
  -3  -2   4   63.21    2.54
   2   2  -4    1.87    0.48
   2   2  -4    1.81    0.33
   2   2  -4    1.94    0.50
   2   2  -4    2.26    0.36
   2   2  -4    2.09    0.40
  -2  -2   4    2.16    0.44
  -2  -2   4    2.34    0.33
  -2  -2   4    2.12    0.22
  -2  -2   4    2.20    0.38
  -2  -2   4    2.21    0.31
   1   2  -4    3.03    0.57
   1   2  -4    4.02    0.35
   1   2  -4    3.46    0.38
   1   2  -4    3.64    0.46
  -1  -2   4    4.50    0.34
  -1  -2   4    3.75    0.36
  -1  -2   4    4.01    0.52
  -1  -2   4    4.75    0.60
  -1  -2   4    4.15    0.39
   0   2  -4   39.42    1.83
   0   2  -4   41.41    1.66
   0   2  -4   42.17    1.69
   0   2  -4   39.05    1.82
   0  -2   4   39.18    1.85
   0  -2   4   41.85    1.79
   0  -2   4   41.75    1.66
   0  -2   4   40.79    1.67
   0  -2   4   38.98    1.63
   0  -2   4   38.41    1.65
   0  -2   4   41.72    1.83
  -1   2  -4   35.54    1.51
  -1   2  -4   36.26    1.67
  -1   2  -4   36.42    1.65
  -1   2  -4   34.41    1.47
   1  -2   4   35.38    1.46
   1  -2   4   36.99    1.48
   1  -2   4   36.58    1.59
   1  -2   4   34.61    1.69
   1  -2   4   34.98    1.48
   1  -2   4   36.50    1.50
   1  -2   4   34.60    1.63
  -2   2  -4   14.86    0.72
  -2   2  -4   14.96    0.91
  -2   2  -4   14.72    0.77
  -2   2  -4   15.08    0.75
  -2   2  -4   14.48    0.69
  -2   2  -4   15.42    0.92
  -2   2  -4   14.62    0.70
  -2   2  -4   14.89    0.83
   2  -2   4   14.44    1.29
   2  -2   4   14.69    0.73
   2  -2   4   15.11    0.71
   2  -2   4   15.72    0.87
   2  -2   4   14.94    1.82
   2  -2   4   14.89    0.73
   2  -2   4   15.33    0.95
   2  -2   4   15.70    0.72
  -3   2  -4   31.11    1.41
  -3   2  -4   31.98    1.35
  -3   2  -4   29.99    1.34
  -3   2  -4   31.43    1.52
  -3   2  -4   28.95    1.32
  -3   2  -4   32.59    1.30
  -3   2  -4   30.66    1.51
  -3   2  -4   30.79    1.34
  -3   2  -4   32.61    1.54
  -3   2  -4   32.50    1.33
   3  -2   4   31.60    1.33
   3  -2   4   29.52    2.48
   3  -2   4   30.99    1.33
   3  -2   4   31.85    1.58
   3  -2   4   31.45    1.49
   3  -2   4   30.69    1.35
   3  -2   4   29.54    2.11
   3  -2   4   30.06    1.75
   3  -2   4   31.66    2.45
  -4   2  -4   12.46    0.67
  -4   2  -4   13.90    0.98
  -4   2  -4   14.12    0.98
  -4   2  -4   12.47    0.64
  -4   2  -4   12.78    0.73
  -4   2  -4   13.15    0.97
  -4   2  -4   12.40    0.69
  -4   2  -4   12.74    0.70
  -4   2  -4   12.45    0.67
  -4   2  -4   13.65    0.74
  -4   2  -4   13.23    0.72
   4  -2   4   12.65    1.02
   4  -2   4   12.28    1.16
   4  -2   4   14.63    1.68
   4  -2   4   14.36    2.35
   4  -2   4   14.12    1.22
   4  -2   4   13.02    0.72
   4  -2   4   12.63    2.21
  -5   2  -4    3.07    0.54
  -5   2  -4    2.15    0.44
  -5   2  -4    2.06    0.39
  -5   2  -4    2.34    0.72
  -5   2  -4    2.55    0.41
  -5   2  -4    2.54    0.35
   5  -2   4    1.60    1.86
   5  -2   4    2.00    0.36
   5  -2   4    1.50    1.92
   5  -2   4    2.60    0.34
   5  -2   4    2.89    0.48
   5  -2   4    2.20    0.91
   5  -2   4    2.88    1.20
  -6   2  -4    1.32    0.22
  -6   2  -4    1.17    0.32
  -6   2  -4    1.71    0.28
  -6   2  -4    1.46    0.30
   6  -2   4    1.07    0.54
   6  -2   4    1.17    0.27
   6  -2   4    1.77    1.65
   6  -2   4    1.29    0.23
   6  -2   4    0.16    3.05
   6  -2   4    3.11    2.84
   6  -2   4    2.04    1.35
  -7   2  -4    0.32    0.26
  -7   2  -4    0.39    0.23
  -7   2  -4    0.46    0.30
   7  -2   4    0.18    0.13
   7  -2   4    0.13    0.30
   7  -2   4    0.06    0.28
  -8   2  -4    2.26    0.45
  -8   2  -4    1.90    0.35
   8  -2   4    2.12    0.40
   8  -2   4    2.00    0.27
   8  -2   4    2.18    0.36
  -9   2  -4   -0.05    0.32
  -9   2  -4    0.05    0.13
   9  -2   4    0.09    0.18
   7   1  -4    0.47    0.57
   7   1  -4    0.16    0.33
  -7  -1   4    0.51    0.45
   6   1  -4    1.59    1.66
   6   1  -4   -1.89    3.67
   5   1  -4   14.06    1.42
   5   1  -4   12.01    0.74
   5   1  -4    6.84    3.36
   5   1  -4    6.14    1.63
   5   1  -4    8.22    2.82
   4   1  -4    8.65    1.67
   4   1  -4    7.44    1.26
   4   1  -4    7.72    2.54
   4   1  -4    7.91    0.59
   4   1  -4    9.00    2.43
  -4  -1   4    8.17    0.55
  -4  -1   4    7.90    0.68
   3   1  -4    0.32    0.40
   3   1  -4   -0.04    0.83
  -3  -1   4    0.30    0.09
  -3  -1   4    0.15    0.14
  -3  -1   4    0.59    0.39
  -3  -1   4    0.05    0.28
  -3  -1   4    0.86    0.23
  -3  -1   4    0.32    0.18
  -3  -1   4    0.23    0.22
   2   1  -4  127.07    5.28
   2   1  -4  127.27    4.94
   2   1  -4  125.94    4.77
   2   1  -4  111.11    5.09
   2   1  -4  126.66    6.40
   2   1  -4  128.43    4.79
  -2  -1   4  122.28    4.78
  -2  -1   4  123.00    4.99
   1   1  -4  405.36   14.92
   1   1  -4  386.09   14.73
   1   1  -4  388.76   14.75
   1   1  -4  380.96   14.77
   1   1  -4  409.52   14.90
  -1  -1   4  374.86   14.74
  -1  -1   4  385.52   14.93
  -1  -1   4  387.06   14.79
  -1  -1   4  390.22   14.93
   0   1  -4    5.30    0.31
   0   1  -4    5.74    0.38
   0   1  -4    5.49    0.45
   0   1  -4    5.61    0.46
   0   1  -4    5.25    0.35
   0  -1   4    5.55    0.57
   0  -1   4    5.01    0.57
   0  -1   4    5.48    0.34
   0  -1   4    5.20    0.37
   0  -1   4    5.45    0.50
   0  -1   4    5.74    0.39
  -1   1  -4    7.31    0.59
  -1   1  -4    8.17    0.43
  -1   1  -4    8.04    0.60
  -1   1  -4    7.76    0.42
  -1   1  -4    7.86    0.46
   1  -1   4    7.70    0.61
   1  -1   4    7.78    0.45
   1  -1   4    8.22    0.58
   1  -1   4    8.63    0.44
   1  -1   4    7.52    0.44
  -2   1  -4   36.12    1.48
  -2   1  -4   34.13    1.49
  -2   1  -4   36.59    1.62
  -2   1  -4   34.26    1.42
  -2   1  -4   36.75    1.61
  -2   1  -4   37.23    1.47
  -2   1  -4   35.47    1.44
   2  -1   4   36.59    1.48
   2  -1   4   36.00    2.03
   2  -1   4   35.19    1.47
   2  -1   4   35.41    1.48
   2  -1   4   34.28    1.45
   2  -1   4   36.15    2.41
   2  -1   4   35.61    1.59
   2  -1   4   35.62    1.63
  -3   1  -4    1.28    0.22
  -3   1  -4    1.71    0.26
  -3   1  -4    1.94    0.36
  -3   1  -4    1.42    0.24
  -3   1  -4    1.90    0.25
  -3   1  -4    2.33    0.41
  -3   1  -4    1.34    0.35
   3  -1   4    1.30    0.57
   3  -1   4    1.13    0.40
   3  -1   4    1.31    0.24
   3  -1   4    0.70    0.34
   3  -1   4    0.93    0.83
   3  -1   4    1.05    0.24
   3  -1   4    0.86    0.38
   3  -1   4    1.49    0.29
   3  -1   4    0.60    0.80
   3  -1   4    1.19    0.23
  -4   1  -4    4.65    0.41
  -4   1  -4    4.10    0.41
  -4   1  -4    4.31    0.39
  -4   1  -4    4.88    0.64
  -4   1  -4    4.64    0.64
  -4   1  -4    4.96    0.39
  -4   1  -4    4.36    0.40
  -4   1  -4    4.83    0.74
   4  -1   4    4.82    0.42
   4  -1   4    5.88    0.80
   4  -1   4    5.03    0.48
   4  -1   4    4.25    0.68
   4  -1   4    5.66    0.77
   4  -1   4    5.56    0.46
   4  -1   4    5.78    1.10
   4  -1   4    5.47    1.58
   4  -1   4    4.52    1.48
  -5   1  -4   18.92    0.86
  -5   1  -4   18.49    1.22
  -5   1  -4   17.79    0.87
  -5   1  -4   16.97    0.81
  -5   1  -4   18.27    0.87
  -5   1  -4   18.81    0.95
   5  -1   4   16.55    1.39
   5  -1   4   17.75    1.00
   5  -1   4   15.77    1.44
   5  -1   4   17.97    1.88
   5  -1   4   19.21    2.69
   5  -1   4   17.73    2.58
   5  -1   4   16.64    1.04
   5  -1   4   17.84    1.04
   5  -1   4   16.80    0.89
   5  -1   4   17.11    1.28
   5  -1   4   19.56    0.91
  -6   1  -4   28.01    1.35
  -6   1  -4   31.88    1.33
  -6   1  -4   31.03    1.37
   6  -1   4   31.93    1.59
   6  -1   4   28.16    1.52
   6  -1   4   31.01    1.41
   6  -1   4   32.39    2.09
   6  -1   4   32.22    4.07
   6  -1   4   31.08    2.76
  -7   1  -4    3.50    0.40
  -7   1  -4    2.55    0.33
  -7   1  -4    2.74    0.45
  -7   1  -4    2.68    0.49
   7  -1   4    2.64    0.38
   7  -1   4    3.00    0.55
   7  -1   4    1.47    1.95
  -8   1  -4    0.29    0.31
  -8   1  -4    0.39    0.31
  -8   1  -4    0.08    0.16
   8  -1   4    0.68    0.42
  -9   1  -4    3.61    0.33
  -9   1  -4    2.07    0.33
   9  -1   4    2.82    0.24
   9  -1   4    2.37    0.31
   9  -1   4    2.76    0.40
   7   0  -4    2.81    0.85
   7   0  -4    2.43    0.50
  -7   0   4    5.82    0.46
  -7   0   4    5.79    0.64
  -7   0   4    5.55    0.38
   6   0  -4    1.03    0.57
   6   0  -4   -0.67    1.63
   6   0  -4    0.18    3.43
  -6   0   4    1.00    0.32
  -6   0   4    1.03    0.52
   5   0  -4   -0.05    0.75
   5   0  -4    0.30    1.38
   5   0  -4    2.24    2.99
   5   0  -4   -1.19    2.17
   5   0  -4    0.43    1.30
  -5   0   4    1.44    0.29
  -5   0   4    1.69    0.23
  -5   0   4    1.74    0.51
  -5   0   4    1.62    0.30
  -5   0   4    1.61    0.35
  -5   0   4    1.13    0.44
   4   0  -4    2.24    1.59
   4   0  -4    2.18    0.77
   4   0  -4    1.42    0.74
   4   0  -4    2.11    2.15
   4   0  -4    0.90    0.28
   4   0  -4    1.70    0.87
  -4   0   4    1.83    0.42
  -4   0   4    1.17    0.14
  -4   0   4    1.30    0.33
  -4   0   4    0.50    0.35
  -4   0   4    1.57    0.43
  -4   0   4    1.38    0.28
   3   0  -4    1.58    0.89
   3   0  -4    1.64    0.59
   3   0  -4    1.40    0.88
   3   0  -4    1.65    0.78
   3   0  -4    1.78    0.38
  -3   0   4    1.75    0.37
  -3   0   4    1.53    0.19
  -3   0   4    2.71    0.50
  -3   0   4    1.60    0.27
  -3   0   4    1.55    0.31
  -3   0   4    1.18    0.26
   2   0  -4   87.85    3.31
   2   0  -4   85.44    3.77
   2   0  -4   85.50    3.46
   2   0  -4   87.24    3.46
   2   0  -4   86.62    3.32
   2   0  -4   85.43    4.76
   2   0  -4   82.53    3.32
  -2   0   4   86.39    3.40
  -2   0   4   84.00    3.36
  -2   0   4   83.78    3.56
  -2   0   4   86.33    3.53
  -2   0   4   84.99    3.34
   1   0  -4    3.27    0.55
   1   0  -4    3.39    0.28
   1   0  -4    3.59    0.29
   1   0  -4    3.08    0.50
   1   0  -4    3.22    0.43
   1   0  -4    3.51    0.28
   1   0  -4    3.44    1.15
  -1   0   4    3.45    0.40
  -1   0   4    3.29    0.35
  -1   0   4    3.25    0.27
  -1   0   4    3.19    0.28
  -1   0   4    3.03    0.50
   0   0  -4  104.49    4.20
   0   0  -4  104.76    4.08
   0   0  -4  109.00    4.22
   0   0  -4  107.49    4.10
   0   0  -4  105.33    4.11
   0   0   4  109.02    4.23
   0   0   4  110.05    4.10
   0   0   4  101.74    4.12
   0   0   4  108.01    4.12
   0   0   4  104.46    4.25
  -1   0  -4   21.62    1.08
  -1   0  -4   22.17    1.01
  -1   0  -4   22.03    0.94
  -1   0  -4   20.86    0.93
  -1   0  -4   22.86    1.06
   1   0   4   22.00    0.95
   1   0   4   21.64    1.08
   1   0   4   22.82    1.07
   1   0   4   21.79    0.93
   1   0   4   21.54    0.95
  -2   0  -4    3.07    0.32
  -2   0  -4    3.14    0.23
  -2   0  -4    2.84    0.21
  -2   0  -4    3.23    0.24
  -2   0  -4    2.90    0.33
   2   0   4    2.68    0.39
   2   0   4    3.00    0.27
   2   0   4    2.97    0.27
   2   0   4    3.14    0.30
   2   0   4    3.46    0.47
  -3   0  -4   24.09    1.02
  -3   0  -4   22.72    1.11
  -3   0  -4   21.99    0.99
  -3   0  -4   23.08    0.98
  -3   0  -4   23.81    1.12
   3   0   4   23.61    1.47
   3   0   4   23.81    1.23
   3   0   4   23.18    1.01
   3   0   4   24.93    1.19
   3   0   4   24.28    1.04
   3   0   4   24.62    1.05
   3   0   4   22.94    1.79
  -4   0  -4  292.77   10.96
  -4   0  -4  278.30   10.93
  -4   0  -4  285.44   10.83
  -4   0  -4  291.08   10.82
  -4   0  -4  289.58   10.84
  -4   0  -4  281.62   10.80
   4   0   4  292.65   10.84
   4   0   4  290.09   10.89
   4   0   4  274.00   11.82
   4   0   4  283.84   10.89
   4   0   4  285.86   11.04
   4   0   4  284.84   11.43
   4   0   4  283.59   11.07
   4   0   4  285.60   11.80
   4   0   4  279.09   11.09
  -5   0  -4   69.97    2.78
  -5   0  -4   70.43    2.75
  -5   0  -4   69.39    2.79
  -5   0  -4   71.53    2.78
   5   0   4   69.83    2.84
   5   0   4   70.39    2.85
   5   0   4   72.65    3.69
   5   0   4   67.93    2.86
   5   0   4   71.10    4.17
   5   0   4   69.57    3.08
   5   0   4   60.85    3.26
   5   0   4   70.73    2.86
   5   0   4   70.00    3.15
   5   0   4   71.92    2.79
  -6   0  -4    3.92    0.43
  -6   0  -4    3.33    0.53
  -6   0  -4    3.59    0.42
  -6   0  -4    4.73    0.54
  -6   0  -4    3.98    0.42
   6   0   4    3.35    0.43
   6   0   4    3.95    0.58
   6   0   4    5.11    0.96
   6   0   4    4.20    0.49
   6   0   4    3.34    0.87
   6   0   4    4.26    0.74
   6   0   4    4.57    0.66
  -7   0  -4   13.78    0.77
  -7   0  -4   13.95    0.73
  -7   0  -4   13.13    0.73
  -7   0  -4    9.14    1.59
  -7   0  -4   14.81    0.75
   7   0   4   13.99    1.13
   7   0   4   14.02    0.84
   7   0   4   13.23    0.91
   7   0   4   14.50    1.49
   7   0   4   15.44    1.75
   7   0   4   13.60    0.83
   7   0   4   10.68    1.44
  -8   0  -4    1.98    0.43
  -8   0  -4    2.25    0.37
  -8   0  -4    1.78    0.38
  -8   0  -4    2.33    0.38
   8   0   4    2.44    0.52
   8   0   4    1.65    1.03
   8   0   4    2.08    0.53
   8   0   4    2.63    0.37
   8   0   4    2.46    1.33
  -9   0  -4   -0.31    0.31
  -9   0  -4    0.05    0.21
   9   0   4    0.22    0.22
   9   0   4    0.11    0.11
   9   0   4    0.19    0.29
   7  -1  -4    3.28    0.77
   7  -1  -4    1.24    0.91
  -7   1   4    3.78    0.65
  -7   1   4    3.42    0.37
  -7   1   4    3.50    0.32
   6  -1  -4    0.79    3.52
   6  -1  -4    0.45    0.65
   6  -1  -4   -0.29    1.81
  -6   1   4    0.70    0.51
  -6   1   4    0.96    0.29
  -6   1   4    0.88    0.45
   5  -1  -4    0.28    0.99
   5  -1  -4   -0.63    2.07
   5  -1  -4   -0.21    1.57
   5  -1  -4   -0.40    0.81
   5  -1  -4   -0.17    1.55
   5  -1  -4   -0.17    0.40
  -5   1   4    2.54    0.40
  -5   1   4    2.27    0.64
  -5   1   4    2.39    0.48
  -5   1   4    2.93    0.42
   4  -1  -4   -0.14    2.08
  -4   1   4   10.21    0.65
  -4   1   4    9.53    0.62
   3  -1  -4   20.95    1.33
   3  -1  -4   22.60    1.07
   3  -1  -4   20.52    1.89
   3  -1  -4   22.27    2.53
   3  -1  -4   21.47    2.43
   3  -1  -4   21.56    1.51
  -3   1   4   21.01    1.17
  -3   1   4   22.93    0.97
  -3   1   4   21.69    1.04
  -3   1   4   21.08    1.01
  -3   1   4   20.91    0.98
  -3   1   4   21.97    0.89
  -3   1   4   20.81    1.04
   2  -1  -4  105.54    5.47
   2  -1  -4   91.56    4.14
   2  -1  -4  103.60    4.46
   2  -1  -4  103.13    4.01
   2  -1  -4  103.18    4.11
   2  -1  -4  107.60    4.10
   2  -1  -4  104.15    4.82
   2  -1  -4  104.75    4.42
   2  -1  -4  106.87    5.30
   2  -1  -4  114.40    4.02
  -2   1   4  106.55    4.11
  -2   1   4  101.85    4.21
  -2   1   4  105.38    4.08
  -2   1   4  104.44    4.27
  -2   1   4  102.22    4.04
   1  -1  -4  161.63    6.17
   1  -1  -4  164.51    6.27
   1  -1  -4  166.97    6.51
   1  -1  -4  156.35    6.15
   1  -1  -4  164.52    6.16
   1  -1  -4  165.65    6.27
   1  -1  -4  167.07    7.36
  -1   1   4  163.91    6.28
  -1   1   4  159.52    6.37
  -1   1   4  162.73    6.19
  -1   1   4  163.21    6.17
  -1   1   4  156.86    6.35
  -1   1   4  148.98    6.21
   0  -1  -4  106.38    4.03
   0  -1  -4  101.99    3.92
   0  -1  -4  101.41    4.76
   0  -1  -4  102.12    3.90
   0  -1  -4  100.77    4.15
   0  -1  -4  101.82    3.93
   0  -1  -4  100.30    4.01
   0   1   4  103.24    4.08
   0   1   4   99.71    3.86
   0   1   4   98.06    3.95
   0   1   4  103.75    3.93
   0   1   4   99.81    3.85
   0   1   4  103.36    3.95
   0   1   4  104.79    4.06
   0   1   4  100.65    3.92
  -1  -1  -4    0.38    0.12
  -1  -1  -4    0.49    0.12
  -1  -1  -4    0.71    0.14
  -1  -1  -4    0.21    0.20
  -1  -1  -4    0.54    0.21
   1   1   4    0.33    0.20
   1   1   4    0.48    0.16
   1   1   4    0.25    0.10
   1   1   4    0.32    0.13
   1   1   4    0.38    0.16
   1   1   4    0.43    0.11
   1   1   4    0.36    0.14
  -2  -1  -4   15.85    0.82
  -2  -1  -4   16.50    0.82
  -2  -1  -4   15.70    0.71
  -2  -1  -4   15.45    0.68
  -2  -1  -4   15.56    0.70
   2   1   4   15.21    0.70
   2   1   4   15.69    0.84
   2   1   4   16.27    0.75
   2   1   4   15.05    0.93
   2   1   4   15.84    0.70
  -3  -1  -4  215.58    8.35
  -3  -1  -4  219.36    8.36
  -3  -1  -4  208.03    8.45
  -3  -1  -4  223.30    8.48
  -3  -1  -4  213.65    8.35
   3   1   4  215.66    8.35
   3   1   4  227.00    8.52
   3   1   4  218.90    8.39
   3   1   4  234.41    8.57
   3   1   4  222.29    8.40
  -4  -1  -4   36.58    1.51
  -4  -1  -4   37.77    1.53
  -4  -1  -4   37.47    1.55
  -4  -1  -4   38.63    1.68
  -4  -1  -4   38.48    1.69
  -4  -1  -4   38.86    1.56
   4   1   4   38.06    1.75
   4   1   4   36.88    1.60
   4   1   4   36.66    1.80
   4   1   4   37.52    1.54
   4   1   4   36.69    1.60
   4   1   4   37.08    1.59
  -5  -1  -4    2.93    0.59
  -5  -1  -4    3.73    0.65
  -5  -1  -4    2.80    0.47
  -5  -1  -4    3.09    0.37
  -5  -1  -4    3.25    0.44
  -5  -1  -4    3.57    0.42
   5   1   4    3.91    0.48
   5   1   4    3.12    0.36
   5   1   4    3.79    0.51
   5   1   4    2.60    0.66
   5   1   4    3.70    0.54
   5   1   4    2.85    0.44
  -6  -1  -4    0.13    0.22
  -6  -1  -4   -0.15    0.21
  -6  -1  -4    0.41    0.29
  -6  -1  -4   -0.06    0.28
  -6  -1  -4    0.13    0.16
  -6  -1  -4   -0.72    0.63
   6   1   4    1.19    0.72
   6   1   4    1.02    0.39
   6   1   4    0.18    0.25
   6   1   4    0.18    0.69
   6   1   4    0.32    0.42
   6   1   4    0.07    0.24
   6   1   4    0.10    0.18
  -7  -1  -4    7.56    1.31
  -7  -1  -4    6.95    0.50
  -7  -1  -4    7.46    0.56
  -7  -1  -4    6.91    0.46
  -7  -1  -4    7.52    0.48
   7   1   4   10.36    1.54
   7   1   4    7.20    0.66
   7   1   4    7.78    0.88
   7   1   4    7.64    0.99
   7   1   4    7.98    0.63
   7   1   4    7.05    0.66
   7   1   4    6.40    1.23
  -8  -1  -4    0.35    0.17
  -8  -1  -4    0.29    0.20
  -8  -1  -4    0.03    0.30
  -8  -1  -4    0.62    0.29
   8   1   4    0.40    0.34
   8   1   4    0.52    0.34
   8   1   4   -0.90    1.44
   8   1   4    1.78    0.60
   8   1   4    0.82    0.31
  -9  -1  -4    1.68    0.35
  -9  -1  -4    2.29    0.34
   9   1   4    1.68    0.54
   9   1   4    2.20    0.46
   9   1   4    2.25    0.54
 -10  -1  -4    0.91    0.19
  10   1   4    0.78    0.19
  10   1   4    0.63    0.11
   7  -2  -4   -0.38    0.44
   7  -2  -4    0.53    0.29
  -7   2   4    0.38    0.17
  -7   2   4    0.37    0.35
  -7   2   4    0.51    0.22
   6  -2  -4   -0.03    2.56
   6  -2  -4   -0.74    2.58
   6  -2  -4    1.70    0.75
   6  -2  -4    2.61    1.02
  -6   2   4    1.03    0.49
  -6   2   4    1.08    0.51
  -6   2   4    1.52    0.34
  -6   2   4    1.27    0.29
   5  -2  -4    0.59    0.65
   5  -2  -4    0.59    2.42
   5  -2  -4   -0.58    0.65
   5  -2  -4    1.10    1.29
   5  -2  -4   -0.25    1.89
   5  -2  -4    1.20    2.29
  -5   2   4    3.08    0.59
  -5   2   4    3.07    0.43
  -5   2   4    3.29    0.43
   4  -2  -4    0.56    0.98
   4  -2  -4   -0.45    1.59
   4  -2  -4   -0.25    2.01
   2  -2  -4    1.41    0.56
   2  -2  -4    1.36    0.96
   2  -2  -4    0.91    0.97
   2  -2  -4    1.58    0.51
  -2   2   4    3.04    0.39
  -2   2   4    2.75    0.33
  -2   2   4    2.71    0.32
  -2   2   4    2.59    0.28
  -2   2   4    2.34    0.50
  -2   2   4    3.26    0.58
  -2   2   4    2.59    0.28
   1  -2  -4    0.30    0.14
   1  -2  -4    0.53    0.70
   1  -2  -4    0.29    0.18
   1  -2  -4    0.56    0.29
   1  -2  -4    0.49    0.36
   1  -2  -4   -0.06    0.31
   1  -2  -4    0.55    0.15
   1  -2  -4    0.81    0.38
   1  -2  -4    0.61    0.36
   1  -2  -4    0.48    0.72
  -1   2   4    0.74    0.31
  -1   2   4    0.22    0.30
  -1   2   4    0.61    0.19
  -1   2   4    0.32    0.19
  -1   2   4    0.44    0.16
  -1   2   4    0.51    0.15
   0  -2  -4    1.89    0.21
   0  -2  -4    1.99    0.70
   0  -2  -4    2.21    0.39
   0  -2  -4    1.88    0.22
   0  -2  -4    1.76    0.22
   0  -2  -4    1.96    0.54
   0  -2  -4    2.03    0.22
   0  -2  -4    1.85    0.27
   0  -2  -4    2.50    0.37
   0  -2  -4    1.94    0.61
   0   2   4    2.35    0.36
   0   2   4    2.23    0.23
   0   2   4    1.89    0.22
   0   2   4    2.04    0.34
   0   2   4    1.64    0.23
   0   2   4    1.82    0.31
   0   2   4    1.69    0.23
   0   2   4    1.77    0.24
  -1  -2  -4   30.79    1.57
  -1  -2  -4   30.72    1.26
  -1  -2  -4   31.73    1.25
  -1  -2  -4   32.25    1.40
  -1  -2  -4   31.86    1.28
  -1  -2  -4   31.58    1.38
  -1  -2  -4   31.68    1.80
  -1  -2  -4   31.65    1.39
  -1  -2  -4   30.61    1.77
   1   2   4   31.02    1.26
   1   2   4   31.27    1.25
   1   2   4   31.02    1.28
   1   2   4   29.68    1.29
   1   2   4   30.03    1.32
   1   2   4   31.72    1.39
   1   2   4   30.49    1.28
   1   2   4   29.75    1.42
  -2  -2  -4   34.67    1.46
  -2  -2  -4   35.96    1.56
  -2  -2  -4   35.07    1.71
  -2  -2  -4   34.24    1.43
  -2  -2  -4   36.90    1.46
  -2  -2  -4   35.27    1.44
  -2  -2  -4   36.65    1.57
   2   2   4   36.49    1.48
   2   2   4   36.67    1.47
   2   2   4   34.95    1.44
   2   2   4   36.01    1.60
   2   2   4   36.22    1.58
  -3  -2  -4   50.06    1.93
  -3  -2  -4   49.01    2.04
  -3  -2  -4   45.33    1.88
  -3  -2  -4   48.57    2.03
  -3  -2  -4   47.23    1.91
   3   2   4   48.38    1.96
   3   2   4   48.67    2.10
   3   2   4   48.14    2.08
   3   2   4   49.40    1.95
   3   2   4   45.24    1.91
  -4  -2  -4    1.02    0.21
  -4  -2  -4    0.85    0.34
  -4  -2  -4    1.13    0.23
  -4  -2  -4    0.97    0.18
  -4  -2  -4    1.28    0.35
  -4  -2  -4    1.12    0.22
  -4  -2  -4    0.93    0.34
   4   2   4    1.21    0.21
   4   2   4    2.11    0.39
   4   2   4    1.15    0.42
   4   2   4    1.34    0.37
   4   2   4    1.45    0.24
  -5  -2  -4   22.87    1.07
  -5  -2  -4   22.92    1.24
  -5  -2  -4   22.56    0.99
  -5  -2  -4   21.01    0.99
  -5  -2  -4   20.86    1.02
  -5  -2  -4   20.38    0.97
  -5  -2  -4   21.63    0.96
  -5  -2  -4   19.50    1.22
  -5  -2  -4   21.11    1.17
  -5  -2  -4   21.11    0.99
   5   2   4   20.78    1.33
   5   2   4   22.04    1.07
   5   2   4   20.65    1.03
   5   2   4   23.14    1.07
   5   2   4   21.71    0.98
   5   2   4   20.04    1.25
  -6  -2  -4    0.40    0.24
  -6  -2  -4    0.06    0.18
  -6  -2  -4    0.00    0.22
  -6  -2  -4    0.24    0.16
  -6  -2  -4   -0.07    0.20
  -6  -2  -4    0.05    0.46
   6   2   4    1.18    0.66
   6   2   4    0.21    0.28
   6   2   4    0.17    0.39
   6   2   4    0.21    0.35
   6   2   4    0.15    0.17
   6   2   4    0.04    0.45
  -7  -2  -4    0.59    1.14
  -7  -2  -4    0.68    0.29
  -7  -2  -4    0.45    0.19
  -7  -2  -4    0.47    0.18
  -7  -2  -4    0.40    0.18
   7   2   4   -1.30    0.66
   7   2   4    0.26    0.66
   7   2   4    0.43    0.23
   7   2   4    0.39    0.52
   7   2   4    0.43    0.30
   7   2   4   -0.01    0.32
   7   2   4    0.85    0.60
  -8  -2  -4   11.27    0.69
  -8  -2  -4    9.11    0.56
  -8  -2  -4   10.35    0.64
  -8  -2  -4   10.66    0.62
   8   2   4    9.15    0.75
   8   2   4    9.83    0.77
   8   2   4   11.19    1.71
   8   2   4    9.50    0.88
  -9  -2  -4    0.70    0.18
  -9  -2  -4    1.10    0.26
   9   2   4    0.70    0.44
   9   2   4    0.85    0.38
 -10  -2  -4    0.21    0.15
  10   2   4   -0.12    0.27
  10   2   4    0.10    0.10
   7  -3  -4    0.32    0.18
   7  -3  -4    0.28    0.24
  -7   3   4    0.04    0.17
   6  -3  -4    1.44    0.51
   6  -3  -4    0.30    0.57
  -6   3   4    1.09    0.53
  -6   3   4    1.06    0.21
  -6   3   4    1.16    0.27
  -6   3   4    1.27    0.37
   5  -3  -4   -0.23    0.85
   5  -3  -4    1.85    3.02
   5  -3  -4   -0.62    1.61
  -5   3   4    0.11    0.33
  -5   3   4    0.30    0.19
  -5   3   4    0.03    0.37
  -5   3   4    0.24    0.24
   4  -3  -4    0.23    0.59
   4  -3  -4    1.73    1.96
   4  -3  -4    0.64    0.71
   4  -3  -4    0.19    1.58
   4  -3  -4    0.16    1.01
   4  -3  -4    1.39    2.55
   4  -3  -4    0.94    0.58
  -4   3   4    0.32    0.31
  -4   3   4    0.64    0.20
  -4   3   4    0.52    0.20
  -4   3   4    0.42    0.43
  -3   3   4   10.36    0.74
  -3   3   4   10.43    0.70
  -3   3   4   10.56    0.64
  -3   3   4   10.79    1.36
  -3   3   4   11.15    0.86
   2  -3  -4    0.27    0.73
   2  -3  -4   -0.01    0.73
   2  -3  -4   -0.28    0.72
   2  -3  -4    0.22    0.52
  -2   3   4    2.11    0.49
  -2   3   4    2.26    0.39
  -2   3   4    2.45    0.37
  -2   3   4    2.32    0.34
  -2   3   4    1.78    0.28
  -2   3   4    2.23    0.40
  -2   3   4    2.45    0.39
  -2   3   4    2.22    0.43
   1  -3  -4   47.56    1.99
   1  -3  -4   52.06    2.00
   1  -3  -4   50.03    2.02
   1  -3  -4   51.59    2.14
   1  -3  -4   51.50    2.15
  -1   3   4   50.03    2.06
  -1   3   4   49.73    2.05
  -1   3   4   50.85    2.06
  -1   3   4   52.44    2.22
  -1   3   4   49.60    2.01
  -1   3   4   50.63    2.07
  -1   3   4   51.38    2.20
   0  -3  -4    6.20    0.37
   0  -3  -4    6.02    0.51
   0  -3  -4    6.48    0.52
   0  -3  -4    5.96    0.36
   0  -3  -4    5.73    0.35
   0  -3  -4    5.80    0.35
   0   3   4    6.70    0.59
   0   3   4    6.40    0.42
   0   3   4    6.00    0.39
   0   3   4    6.38    0.53
   0   3   4    6.06    0.36
   0   3   4    6.02    0.56
   0   3   4    6.15    0.39
  -1  -3  -4   99.83    3.92
  -1  -3  -4   96.59    3.80
  -1  -3  -4  101.67    3.92
  -1  -3  -4   93.27    3.77
  -1  -3  -4   98.80    3.79
  -1  -3  -4  100.93    3.84
   1   3   4  100.80    3.92
   1   3   4   99.58    3.81
   1   3   4  100.95    3.95
   1   3   4   97.52    3.78
   1   3   4   98.86    3.83
   1   3   4   95.81    3.81
   1   3   4   95.51    3.82
   1   3   4   96.93    3.91
  -2  -3  -4    0.12    0.13
  -2  -3  -4   -0.10    0.16
  -2  -3  -4    0.04    0.14
  -2  -3  -4   -0.20    0.23
  -2  -3  -4    0.08    0.17
  -2  -3  -4    0.07    0.08
   2   3   4    0.08    0.13
   2   3   4    0.12    0.26
   2   3   4    0.00    0.26
   2   3   4    0.00    0.23
   2   3   4    0.06    0.14
   2   3   4   -0.01    0.13
   2   3   4   -0.02    0.14
  -3  -3  -4    0.02    0.17
  -3  -3  -4    0.54    0.16
  -3  -3  -4    0.43    0.14
  -3  -3  -4    0.48    0.21
  -3  -3  -4   -0.13    0.25
   3   3   4    0.49    0.30
   3   3   4    0.66    0.33
   3   3   4    0.39    0.18
   3   3   4    0.26    0.13
   3   3   4    0.36    0.16
  -4  -3  -4   14.35    0.69
  -4  -3  -4   14.11    0.65
  -4  -3  -4   15.01    0.88
  -4  -3  -4   14.61    0.72
  -4  -3  -4   14.63    0.84
  -4  -3  -4   14.23    0.71
  -4  -3  -4   14.88    0.86
   4   3   4   14.22    0.69
   4   3   4   14.27    0.72
   4   3   4   13.48    0.72
   4   3   4   14.15    0.97
   4   3   4   13.92    0.92
   4   3   4   14.24    0.76
  -5  -3  -4    7.71    0.54
  -5  -3  -4    7.78    0.51
  -5  -3  -4    6.98    0.49
  -5  -3  -4    8.72    0.78
  -5  -3  -4    6.49    0.76
  -5  -3  -4    6.08    0.58
  -5  -3  -4    6.99    0.78
  -5  -3  -4    7.15    0.48
  -5  -3  -4    6.97    0.46
  -5  -3  -4    7.15    0.45
   5   3   4    7.94    0.45
   5   3   4    7.41    0.52
   5   3   4    8.32    0.81
   5   3   4    7.74    0.51
  -6  -3  -4    5.73    0.51
  -6  -3  -4    4.88    0.53
  -6  -3  -4    5.07    0.77
  -6  -3  -4    6.17    0.49
  -6  -3  -4    5.29    0.58
  -6  -3  -4    4.90    0.40
  -6  -3  -4    5.35    0.45
   6   3   4    6.15    0.47
   6   3   4    6.37    0.54
   6   3   4    5.91    1.02
   6   3   4    5.17    0.87
   6   3   4    6.02    0.64
   6   3   4    6.04    0.69
  -7  -3  -4    6.77    0.51
  -7  -3  -4    5.92    0.65
  -7  -3  -4    6.50    0.43
  -7  -3  -4    5.86    0.54
  -7  -3  -4    6.57    0.55
  -7  -3  -4    6.82    1.50
   7   3   4    7.88    1.43
   7   3   4    5.98    0.62
   7   3   4    6.36    0.72
   7   3   4    5.98    0.47
   7   3   4    5.80    0.64
   7   3   4    6.20    1.12
  -8  -3  -4   -0.25    0.21
  -8  -3  -4    0.24    0.30
  -8  -3  -4    0.40    0.20
   8   3   4    0.55    0.36
   8   3   4    0.15    0.30
   8   3   4   -0.12    0.72
   8   3   4   -0.60    1.28
  -9  -3  -4    0.34    0.22
   9   3   4   -0.19    0.28
   9   3   4    0.01    0.27
 -10  -3  -4    0.01    0.20
  10   3   4    0.10    0.24
  10   3   4    0.14    0.29
  10   3   4    0.03    0.08
   6  -4  -4    0.87    0.35
   6  -4  -4    0.96    0.29
  -6   4   4    0.74    0.29
  -6   4   4    0.34    0.36
  -6   4   4    0.59    0.17
   5  -4  -4    0.52    1.43
   5  -4  -4    1.14    0.54
   5  -4  -4   -0.66    2.84
   5  -4  -4    0.13    0.81
  -5   4   4    0.40    0.41
  -5   4   4    0.31    0.52
  -5   4   4    1.04    0.32
  -5   4   4    0.58    0.19
   4  -4  -4    2.08    2.04
   4  -4  -4    2.98    2.63
   4  -4  -4    1.16    0.62
   4  -4  -4   -2.26    3.05
   4  -4  -4    1.24    0.67
   4  -4  -4    4.80    1.05
   4  -4  -4    0.49    1.62
  -4   4   4    1.01    0.25
  -4   4   4    0.70    0.26
  -4   4   4    0.44    0.34
  -4   4   4    0.75    0.37
  -4   4   4    0.34    0.40
   3  -4  -4    2.07    0.88
   3  -4  -4    0.39    1.63
   3  -4  -4    0.09    1.49
   3  -4  -4    3.07    0.73
   3  -4  -4   -0.45    0.76
   3  -4  -4    0.91    2.18
   3  -4  -4    0.96    2.36
  -3   4   4    2.70    0.57
  -3   4   4    3.10    0.50
  -3   4   4    3.51    0.37
  -3   4   4    3.20    0.49
  -3   4   4    4.57    0.82
  -3   4   4    3.36    0.95
   2  -4  -4    0.23    0.83
   2  -4  -4    1.00    0.27
   2  -4  -4    0.17    0.55
   2  -4  -4   -0.02    0.89
   2  -4  -4    0.44    0.62
   2  -4  -4   -0.08    0.65
   2  -4  -4    0.75    1.59
   2  -4  -4    1.45    1.53
  -2   4   4    1.09    0.25
  -2   4   4    1.18    0.38
  -2   4   4    0.78    0.20
  -2   4   4    0.70    0.19
  -2   4   4    1.05    0.25
  -2   4   4    0.14    0.58
  -2   4   4    0.90    0.33
   1  -4  -4    0.30    0.55
   1  -4  -4    1.47    0.23
   1  -4  -4    0.17    0.79
   1  -4  -4    0.75    0.25
   1  -4  -4    1.01    0.38
   1  -4  -4   -0.07    0.60
   1  -4  -4    1.37    0.22
   1  -4  -4   -0.05    0.79
   1  -4  -4   -0.02    0.83
  -1   4   4    1.18    0.30
  -1   4   4    1.98    0.31
  -1   4   4    1.71    0.29
  -1   4   4    1.52    0.53
  -1   4   4    1.03    0.27
  -1   4   4    1.50    0.44
  -1   4   4    1.08    0.22
   0  -4  -4    3.17    0.28
   0  -4  -4    3.72    0.30
   0  -4  -4    3.30    0.32
   0  -4  -4    0.01    0.92
   0  -4  -4    3.30    0.52
   0  -4  -4    4.16    0.50
   0   4   4    3.42    0.31
   0   4   4    3.78    0.67
   0   4   4    3.23    0.33
   0   4   4    3.38    0.38
   0   4   4    3.31    0.50
   0   4   4    3.34    0.33
   0   4   4    3.14    0.40
   0   4   4    3.19    0.30
   0   4   4    3.99    0.51
  -1  -4  -4   52.35    2.18
  -1  -4  -4   51.10    2.19
  -1  -4  -4   49.62    2.02
  -1  -4  -4   51.45    2.52
  -1  -4  -4   52.33    2.82
  -1  -4  -4   51.55    2.04
  -1  -4  -4   54.69    2.24
  -1  -4  -4   52.77    2.06
  -1  -4  -4   51.21    2.11
  -1  -4  -4   50.61    2.06
   1   4   4   51.33    2.02
   1   4   4   51.64    2.13
   1   4   4   51.75    2.06
   1   4   4   50.99    2.05
   1   4   4   49.87    2.09
   1   4   4   51.76    2.20
   1   4   4   41.69    2.29
   1   4   4   53.43    2.18
  -2  -4  -4    8.01    0.56
  -2  -4  -4    6.71    0.85
  -2  -4  -4    7.49    0.46
  -2  -4  -4    7.35    0.45
  -2  -4  -4    7.23    0.43
  -2  -4  -4    7.14    0.60
  -2  -4  -4    7.65    0.63
  -2  -4  -4    7.68    0.42
   2   4   4    7.27    0.65
   2   4   4    7.48    0.60
   2   4   4    7.11    0.46
   2   4   4    7.73    0.79
   2   4   4    6.65    0.48
   2   4   4    7.51    0.53
   2   4   4    7.43    0.42
   2   4   4    7.29    0.44
   2   4   4    7.37    0.47
  -3  -4  -4   56.13    2.41
  -3  -4  -4   55.06    2.26
  -3  -4  -4   55.62    2.42
  -3  -4  -4   56.23    2.26
  -3  -4  -4   56.67    2.24
  -3  -4  -4   58.10    2.44
  -3  -4  -4   56.73    2.29
   3   4   4   54.40    2.24
   3   4   4   56.83    2.50
   3   4   4   58.98    2.48
   3   4   4   56.94    2.44
   3   4   4   57.06    2.30
   3   4   4   57.00    2.29
   3   4   4   56.46    2.29
  -4  -4  -4   19.85    0.90
  -4  -4  -4   19.31    0.92
  -4  -4  -4   19.86    1.13
  -4  -4  -4   18.87    0.90
  -4  -4  -4   18.61    1.12
  -4  -4  -4   18.99    1.09
  -4  -4  -4   18.22    0.92
  -4  -4  -4   19.44    0.86
   4   4   4   17.96    0.94
   4   4   4   20.06    1.19
   4   4   4   19.22    1.13
   4   4   4   18.04    0.93
   4   4   4   19.05    0.87
   4   4   4   20.23    0.99
  -5  -4  -4    0.07    0.24
  -5  -4  -4    0.11    0.15
  -5  -4  -4    0.37    0.20
  -5  -4  -4   -0.14    0.64
  -5  -4  -4    0.20    0.24
  -5  -4  -4   -0.11    0.29
  -5  -4  -4   -0.02    0.14
  -5  -4  -4    0.24    0.22
  -5  -4  -4    0.45    0.54
   5   4   4    0.36    0.31
   5   4   4    1.72    0.39
   5   4   4    0.21    0.56
   5   4   4    0.12    0.20
   5   4   4    0.43    0.54
   5   4   4    0.57    0.31
  -6  -4  -4   15.41    0.83
  -6  -4  -4   14.59    0.73
  -6  -4  -4   15.70    0.80
  -6  -4  -4   13.82    1.15
  -6  -4  -4   14.73    0.82
   6   4   4   15.30    0.81
   6   4   4   15.16    0.89
   6   4   4   17.13    1.44
   6   4   4   15.12    0.97
   6   4   4   14.94    1.36
  -7  -4  -4    2.77    0.57
  -7  -4  -4    2.25    0.40
  -7  -4  -4    2.74    0.32
   7   4   4    2.66    0.79
   7   4   4    1.45    0.85
   7   4   4    2.79    0.64
   7   4   4    2.18    0.45
   7   4   4    2.32    0.73
   7   4   4    2.36    0.45
  -8  -4  -4    0.69    0.29
  -8  -4  -4    0.49    0.18
   8   4   4    0.53    0.26
   8   4   4    1.57    0.79
   8   4   4   -0.47    0.96
   8   4   4    0.22    0.38
  -9  -4  -4    0.99    0.20
   9   4   4    1.39    0.31
   9   4   4    1.32    0.36
  10   4   4   -0.02    0.08
  10   4   4    0.25    0.18
  10   4   4    0.04    0.26
   6  -5  -4    0.12    0.24
  -6   5   4    0.12    0.13
   5  -5  -4    4.76    0.57
   5  -5  -4    5.45    0.60
  -5   5   4    4.44    0.63
  -5   5   4    4.59    0.43
  -5   5   4    4.69    0.50
   4  -5  -4    0.98    1.83
   4  -5  -4   -0.35    1.66
   4  -5  -4    0.99    0.49
   4  -5  -4    0.82    0.51
   4  -5  -4    1.44    0.47
  -4   5   4    0.48    0.44
  -4   5   4    0.59    0.37
  -4   5   4    0.70    0.35
  -4   5   4    0.51    0.24
   3  -5  -4   16.52    3.43
   3  -5  -4   16.79    1.15
   3  -5  -4   15.24    1.72
   3  -5  -4   17.47    2.51
   3  -5  -4   18.15    1.44
   3  -5  -4   17.51    1.08
   3  -5  -4   16.02    3.97
  -3   5   4   15.40    1.86
  -3   5   4   16.84    0.92
  -3   5   4   16.84    0.95
  -3   5   4   15.99    1.20
  -3   5   4   17.21    0.85
  -3   5   4   16.69    0.99
   2  -5  -4    9.17    0.57
   2  -5  -4   10.45    3.01
   2  -5  -4   11.54    2.01
   2  -5  -4   10.56    1.04
   2  -5  -4    9.40    2.65
   2  -5  -4    9.60    0.80
   2  -5  -4    9.94    1.01
   2  -5  -4   10.25    1.61
  -2   5   4    8.33    0.66
  -2   5   4   10.86    0.72
  -2   5   4    9.06    0.90
  -2   5   4   10.26    0.58
  -2   5   4    8.55    0.67
  -2   5   4   10.65    1.27
  -2   5   4    8.84    0.64
   1  -5  -4    0.04    0.41
   1  -5  -4   -0.07    0.48
   1  -5  -4    0.00    0.21
   1  -5  -4   -0.55    0.48
   1  -5  -4    0.64    0.72
   1  -5  -4    0.15    0.23
   1  -5  -4    0.13    1.41
   1  -5  -4    0.03    0.93
  -1   5   4    0.12    0.22
  -1   5   4    0.42    0.33
  -1   5   4    0.05    0.15
  -1   5   4   -0.02    0.32
  -1   5   4    0.04    0.19
  -1   5   4   -0.27    0.55
   0  -5  -4   53.48    2.07
   0  -5  -4   52.12    2.64
   0  -5  -4   50.27    2.10
   0  -5  -4   48.94    3.41
   0  -5  -4   53.45    2.10
   0  -5  -4   51.63    2.09
   0  -5  -4   52.45    2.87
   0  -5  -4   50.55    2.48
   0  -5  -4   50.68    3.37
   0  -5  -4   53.95    2.28
   0  -5  -4   52.60    2.45
   0   5   4   48.46    2.10
   0   5   4   53.16    2.18
   0   5   4   52.16    2.36
   0   5   4   49.71    2.17
   0   5   4   53.69    2.16
   0   5   4   51.02    2.13
  -1  -5  -4    6.36    0.60
  -1  -5  -4    6.79    0.47
  -1  -5  -4    6.77    0.43
  -1  -5  -4    7.41    0.68
  -1  -5  -4    7.94    0.87
  -1  -5  -4    6.71    0.51
  -1  -5  -4    7.58    0.46
  -1  -5  -4    8.22    0.66
   1   5   4    7.04    0.69
   1   5   4    7.66    0.50
   1   5   4    6.71    0.46
   1   5   4    8.41    1.11
   1   5   4    7.90    0.52
   1   5   4    7.72    0.78
   1   5   4    7.02    0.58
   1   5   4    7.29    0.54
  -2  -5  -4   17.17    0.81
  -2  -5  -4   17.73    0.82
  -2  -5  -4   16.73    0.78
  -2  -5  -4   18.33    1.25
  -2  -5  -4   17.23    0.99
  -2  -5  -4   17.07    1.03
  -2  -5  -4   15.39    0.80
  -2  -5  -4   16.36    0.80
   2   5   4   18.00    0.89
   2   5   4   18.28    1.18
   2   5   4   16.06    1.00
   2   5   4   18.10    0.81
   2   5   4   16.90    0.86
   2   5   4   16.66    0.83
   2   5   4   16.79    1.05
   2   5   4   16.79    0.85
   2   5   4   17.27    0.86
  -3  -5  -4    2.23    0.36
  -3  -5  -4    2.19    0.34
  -3  -5  -4    2.20    0.30
  -3  -5  -4    1.79    0.32
  -3  -5  -4    1.99    0.28
  -3  -5  -4    2.27    0.76
  -3  -5  -4    2.43    0.38
  -3  -5  -4    2.59    0.42
  -3  -5  -4    1.85    0.38
  -3  -5  -4    1.71    0.47
   3   5   4    2.23    0.36
   3   5   4    2.36    0.56
   3   5   4    2.32    0.35
   3   5   4    2.03    0.38
   3   5   4    2.48    0.38
   3   5   4    2.42    0.47
   3   5   4    2.11    0.54
   3   5   4    2.31    0.40
  -4  -5  -4   32.99    1.41
  -4  -5  -4   32.23    1.40
  -4  -5  -4   33.12    1.70
  -4  -5  -4   32.21    1.59
  -4  -5  -4   30.75    1.37
  -4  -5  -4   32.90    1.38
  -4  -5  -4   32.24    1.41
  -4  -5  -4   30.59    1.39
  -4  -5  -4   32.22    1.36
   4   5   4   33.96    1.44
   4   5   4   31.89    1.74
   4   5   4   31.70    1.76
   4   5   4   32.23    1.46
   4   5   4   33.51    1.52
   4   5   4   31.38    1.68
   4   5   4   33.06    1.38
   4   5   4   32.48    1.45
  -5  -5  -4    7.66    0.99
  -5  -5  -4    6.90    0.51
  -5  -5  -4    7.42    0.52
  -5  -5  -4    6.27    0.46
  -5  -5  -4    6.91    0.47
  -5  -5  -4    7.43    0.54
  -5  -5  -4    6.28    0.46
   5   5   4    6.08    1.13
   5   5   4    6.81    0.51
   5   5   4    7.55    0.56
   5   5   4    7.47    0.87
   5   5   4    6.72    1.05
   5   5   4    5.88    0.67
  -6  -5  -4    4.44    0.97
  -6  -5  -4    6.50    0.48
  -6  -5  -4    6.77    0.57
  -6  -5  -4    6.14    0.42
  -6  -5  -4    5.86    0.51
   6   5   4    6.94    0.76
   6   5   4    5.30    0.89
   6   5   4    6.68    0.55
   6   5   4    5.17    0.88
   6   5   4    4.95    0.93
  -7  -5  -4    0.69    0.25
  -7  -5  -4    0.78    0.40
  -7  -5  -4    0.14    0.31
  -7  -5  -4    0.54    0.18
   7   5   4   -0.36    1.15
   7   5   4    0.30    0.26
   7   5   4   -0.65    0.64
   7   5   4    0.64    0.31
   7   5   4    0.63    0.85
   7   5   4    1.80    1.07
  -8  -5  -4    2.81    0.52
  -8  -5  -4    2.39    0.30
   8   5   4    2.09    0.44
   8   5   4    2.49    0.94
   8   5   4    2.40    0.42
   8   5   4    1.16    1.19
  -9  -5  -4    0.47    0.24
   9   5   4    0.30    0.25
   9   5   4    0.61    0.45
   9   5   4   -0.03    0.22
   9   5   4    0.44    0.11
   5  -6  -4    1.74    0.38
  -5   6   4    1.73    0.24
   4  -6  -4    0.34    0.52
   4  -6  -4   -1.29    2.14
   4  -6  -4    0.27    2.22
   4  -6  -4    0.41    0.59
  -4   6   4    0.26    0.39
  -4   6   4    0.64    0.38
   3  -6  -4    3.63    0.48
   3  -6  -4    4.63    0.92
   3  -6  -4    3.69    0.49
   3  -6  -4    3.23    0.67
   3  -6  -4    4.07    1.85
   3  -6  -4    3.79    1.95
  -3   6   4    3.45    0.35
  -3   6   4    2.95    0.51
  -3   6   4    3.27    0.53
  -3   6   4    4.03    0.51
   2  -6  -4    9.93    0.88
   2  -6  -4   10.04    1.02
   2  -6  -4   10.16    0.99
   2  -6  -4    9.85    0.59
   2  -6  -4   11.57    3.05
   2  -6  -4   10.46    2.41
   2  -6  -4   11.03    3.73
   2  -6  -4   10.86    1.47
  -2   6   4   10.37    0.65
  -2   6   4    9.97    0.66
  -2   6   4   10.11    1.00
  -2   6   4   10.80    0.69
  -2   6   4    9.80    0.66
  -2   6   4    9.96    1.63
   1  -6  -4    0.54    0.92
   1  -6  -4    1.12    1.64
   1  -6  -4    0.20    0.70
   1  -6  -4    0.41    0.38
   1  -6  -4    0.50    0.48
   1  -6  -4    0.80    0.24
   1  -6  -4    0.43    1.08
   1  -6  -4    1.22    2.01
  -1   6   4    0.38    0.26
  -1   6   4    0.84    0.33
   0  -6  -4    9.40    0.58
   0  -6  -4    8.24    0.90
   0  -6  -4    8.95    0.59
   0  -6  -4    9.20    0.92
   0  -6  -4    8.41    2.43
   0  -6  -4    8.77    0.63
   0  -6  -4    8.36    0.88
   0  -6  -4    9.10    0.54
   0   6   4    8.82    0.59
   0   6   4    8.63    1.11
   0   6   4    8.92    0.73
   0   6   4    8.50    0.66
   0   6   4    8.44    0.58
   0   6   4    8.73    0.61
  -1  -6  -4    9.86    0.86
  -1  -6  -4    9.91    0.61
  -1  -6  -4   10.73    0.67
  -1  -6  -4   10.30    0.59
  -1  -6  -4   11.19    0.63
  -1  -6  -4   10.99    1.07
  -1  -6  -4   12.54    1.03
  -1  -6  -4   10.19    0.61
  -1  -6  -4   11.30    0.65
   1   6   4    9.67    0.68
   1   6   4   11.54    0.76
   1   6   4   10.37    1.08
   1   6   4   11.04    0.67
  -2  -6  -4   -0.06    0.38
  -2  -6  -4    0.11    0.34
  -2  -6  -4    0.35    0.37
  -2  -6  -4    0.19    0.21
  -2  -6  -4    0.33    0.25
  -2  -6  -4    0.16    0.15
  -2  -6  -4    0.45    0.20
  -2  -6  -4    0.10    0.17
  -2  -6  -4    0.49    0.36
  -2  -6  -4   -0.08    0.14
  -2  -6  -4    0.13    0.13
   2   6   4   -0.19    0.33
   2   6   4    0.91    0.39
   2   6   4    1.17    0.62
   2   6   4   -0.12    0.19
  -3  -6  -4   17.09    1.30
  -3  -6  -4   17.43    1.19
  -3  -6  -4   17.87    0.87
  -3  -6  -4   17.37    0.84
  -3  -6  -4   18.41    0.80
  -3  -6  -4   18.24    0.88
  -3  -6  -4   18.88    0.86
  -3  -6  -4   16.71    0.87
  -3  -6  -4   18.26    1.38
   3   6   4   17.67    1.01
   3   6   4   18.33    0.94
   3   6   4   15.42    1.72
   3   6   4   14.04    0.94
  -4  -6  -4    4.74    0.74
  -4  -6  -4    4.60    0.35
  -4  -6  -4    3.31    0.56
  -4  -6  -4    4.52    0.38
  -4  -6  -4    4.91    0.44
  -4  -6  -4    4.27    0.44
   4   6   4    4.86    0.48
   4   6   4    6.25    0.69
   4   6   4    6.86    1.01
   4   6   4    3.90    0.61
   4   6   4    4.74    0.64
   4   6   4    7.47    1.39
  -5  -6  -4    0.59    0.26
  -5  -6  -4    0.95    0.30
  -5  -6  -4    0.52    0.25
  -5  -6  -4    0.53    0.20
  -5  -6  -4    0.82    0.22
  -5  -6  -4    1.87    0.91
   5   6   4    1.07    1.26
   5   6   4   -0.12    0.91
   5   6   4    0.30    0.49
   5   6   4    0.62    1.23
   5   6   4    1.19    0.50
   5   6   4    1.76    0.46
   5   6   4    1.03    0.33
  -6  -6  -4   25.42    1.10
  -6  -6  -4   23.96    1.08
  -6  -6  -4   23.38    1.14
  -6  -6  -4   23.32    1.16
  -6  -6  -4   23.82    1.12
   6   6   4   24.16    1.15
   6   6   4   23.30    1.42
   6   6   4   20.46    1.44
   6   6   4   23.41    2.03
   6   6   4   23.87    1.16
   6   6   4   22.36    2.28
  -7  -6  -4    2.75    0.31
  -7  -6  -4    2.09    0.37
   7   6   4    2.43    1.17
   7   6   4    2.16    0.46
   7   6   4    2.22    0.45
   7   6   4    2.56    0.90
  -8  -6  -4    1.22    0.21
   8   6   4    1.11    0.35
   8   6   4    1.18    0.32
   9   6   4    1.23    0.30
   5  -7  -4    1.00    0.30
  -5   7   4    0.93    0.18
   4  -7  -4    0.55    0.39
   4  -7  -4    0.36    0.77
  -4   7   4    0.58    0.36
  -4   7   4   -0.03    0.46
  -4   7   4    0.32    0.16
   3  -7  -4    2.76    0.93
   3  -7  -4    4.03    1.92
   3  -7  -4    3.89    0.86
  -3   7   4    2.92    0.49
  -3   7   4    2.50    0.42
  -3   7   4    2.91    0.56
   2  -7  -4    2.40    0.66
   2  -7  -4    2.90    0.79
   2  -7  -4    2.99    2.02
   2  -7  -4    2.83    0.37
   2  -7  -4    3.26    0.70
   2  -7  -4    3.65    2.24
  -2   7   4    3.64    0.45
  -2   7   4    3.29    0.41
  -2   7   4    3.23    0.53
  -2   7   4    2.56    0.49
   1  -7  -4   13.18    0.88
   1  -7  -4   16.42    4.32
   1  -7  -4   12.36    1.12
   1  -7  -4   12.82    0.71
   1  -7  -4   13.00    1.18
  -1   7   4   13.54    0.75
  -1   7   4   13.94    0.85
  -1   7   4   12.78    0.74
  -1   7   4   13.49    0.79
  -1   7   4   13.96    1.79
  -1   7   4   13.73    1.12
   0  -7  -4   15.92    1.34
   0  -7  -4   13.74    0.72
   0  -7  -4   15.05    0.81
   0  -7  -4   14.52    1.11
   0  -7  -4   14.68    1.09
   0   7   4   14.50    0.83
   0   7   4   14.85    1.06
   0   7   4   14.90    0.81
   0   7   4   14.95    0.87
   0   7   4   13.79    0.89
   0   7   4   13.10    1.32
  -1  -7  -4    0.58    0.46
  -1  -7  -4    0.86    0.20
  -1  -7  -4    0.71    0.25
  -1  -7  -4    0.96    0.46
  -1  -7  -4    0.85    0.22
  -1  -7  -4    1.04    0.29
   1   7   4    0.42    0.28
   1   7   4    0.33    0.51
   1   7   4    0.57    0.25
   1   7   4    0.90    0.30
   1   7   4    0.33    0.26
   1   7   4    1.27    0.92
  -2  -7  -4    0.45    0.25
  -2  -7  -4    0.54    0.18
  -2  -7  -4    0.98    0.47
  -2  -7  -4    1.15    0.69
  -2  -7  -4    0.56    0.25
  -2  -7  -4    0.40    0.28
  -2  -7  -4    0.79    0.28
  -2  -7  -4    0.64    0.34
   2   7   4    0.54    0.48
   2   7   4    1.02    0.93
   2   7   4    0.97    0.30
   2   7   4    0.70    0.26
  -3  -7  -4    0.41    0.61
  -3  -7  -4    0.17    0.16
  -3  -7  -4    0.04    0.18
  -3  -7  -4   -0.44    0.65
  -3  -7  -4    0.11    0.23
  -3  -7  -4    0.25    0.25
  -3  -7  -4    0.12    0.23
  -3  -7  -4    0.18    0.15
   3   7   4    0.41    0.28
   3   7   4   -1.04    0.90
   3   7   4    0.86    0.51
   3   7   4    0.12    0.23
  -4  -7  -4    9.33    0.59
  -4  -7  -4    8.23    1.12
  -4  -7  -4    9.19    0.62
  -4  -7  -4    8.53    0.49
  -4  -7  -4    8.24    0.67
  -4  -7  -4    9.02    0.64
  -4  -7  -4    8.88    0.60
   4   7   4    8.69    0.58
   4   7   4    7.36    1.29
   4   7   4    8.31    0.70
   4   7   4    7.97    0.93
  -5  -7  -4   36.43    1.54
  -5  -7  -4   36.06    1.53
  -5  -7  -4   37.10    1.61
  -5  -7  -4   36.74    1.63
   5   7   4   35.85    1.63
   5   7   4   34.97    2.60
   5   7   4   38.33    1.75
   5   7   4   36.18    1.94
  -6  -7  -4    0.42    0.15
  -6  -7  -4    0.11    0.32
  -6  -7  -4    0.41    0.31
  -6  -7  -4    0.44    0.22
   6   7   4    0.28    0.30
   6   7   4    0.13    0.42
  -7  -7  -4    5.49    0.48
  -7  -7  -4    5.47    0.45
   7   7   4    5.51    0.59
   7   7   4    5.73    0.72
   8   7   4    0.05    0.22
   4  -8  -4    0.04    0.27
  -4   8   4    0.08    0.12
   3  -8  -4    0.07    0.50
   3  -8  -4    0.56    0.36
   3  -8  -4    0.11    0.39
  -3   8   4    0.07    0.26
  -3   8   4    0.63    0.25
  -3   8   4    0.21    0.16
   2  -8  -4    4.59    0.40
   2  -8  -4    4.36    0.70
   2  -8  -4    5.34    0.83
   2  -8  -4    4.98    0.79
  -2   8   4    4.83    0.64
  -2   8   4    4.65    0.42
  -2   8   4    4.11    0.38
  -2   8   4    5.33    0.44
   1  -8  -4    8.67    1.14
   1  -8  -4    8.77    0.90
   1  -8  -4    9.42    0.87
   1  -8  -4    8.82    0.56
  -1   8   4    8.99    0.58
  -1   8   4    8.99    0.74
  -1   8   4    7.75    0.64
  -1   8   4    8.20    0.57
   0  -8  -4    0.65    0.30
   0  -8  -4    0.35    0.39
   0  -8  -4    0.90    0.51
   0  -8  -4    0.40    0.44
   0  -8  -4    0.32    0.18
   0   8   4    0.92    0.40
   0   8   4    0.54    0.26
   0   8   4    0.70    0.76
   0   8   4    0.33    0.31
  -1  -8  -4    2.51    0.73
  -1  -8  -4    2.58    0.42
  -1  -8  -4    2.49    0.73
  -1  -8  -4    2.15    0.41
   1   8   4    3.81    0.53
   1   8   4    2.79    0.33
   1   8   4    2.66    0.81
   1   8   4    2.97    0.50
   1   8   4    1.62    1.45
  -2  -8  -4    0.60    0.39
  -2  -8  -4    0.80    0.28
  -2  -8  -4    0.92    0.34
  -2  -8  -4    0.80    0.24
   2   8   4    0.55    0.37
   2   8   4    0.80    0.25
   2   8   4    2.27    1.38
   2   8   4    0.84    0.21
   2   8   4    0.28    0.73
  -3  -8  -4   29.59    2.06
  -3  -8  -4   32.07    1.84
  -3  -8  -4   31.90    1.43
  -3  -8  -4   33.23    1.38
   3   8   4   32.07    1.53
   3   8   4   32.35    1.46
   3   8   4   28.28    2.48
   3   8   4   29.19    1.63
  -4  -8  -4    2.57    0.70
  -4  -8  -4    3.17    0.41
  -4  -8  -4    3.13    0.53
  -4  -8  -4    3.50    0.47
   4   8   4    3.46    0.53
   4   8   4    3.50    0.42
  -5  -8  -4    2.19    0.27
  -5  -8  -4    2.17    0.33
  -5  -8  -4    1.77    0.33
   5   8   4    2.04    0.46
   5   8   4    1.70    0.36
  -6  -8  -4   16.02    0.82
   6   8   4   15.14    1.04
   6   8   4   16.84    0.89
   7   8   4    4.63    0.60
   7   8   4    4.94    0.45
   8   8   4    0.15    0.20
   3  -9  -4    0.37    0.28
  -3   9   4    0.34    0.13
   2  -9  -4    0.82    0.71
   2  -9  -4    1.51    0.37
   2  -9  -4    0.10    0.45
   2  -9  -4    0.85    0.47
  -2   9   4    0.76    0.25
  -2   9   4    0.97    0.22
  -2   9   4    0.47    0.25
   1  -9  -4    0.08    0.49
   1  -9  -4    0.41    0.20
   1  -9  -4    0.76    0.50
   1  -9  -4    0.38    0.44
  -1   9   4    0.16    0.22
  -1   9   4    0.26    0.22
  -1   9   4    0.13    0.50
  -1   9   4    0.19    0.23
   0  -9  -4    0.30    0.45
   0  -9  -4    0.14    0.21
   0  -9  -4    0.18    0.18
   0  -9  -4    0.27    0.48
   0   9   4    0.60    0.33
   0   9   4    0.14    0.17
   0   9   4    0.21    0.23
   0   9   4    0.30    0.23
  -1  -9  -4    0.15    0.85
  -1  -9  -4   -0.36    0.38
  -1  -9  -4    0.02    0.34
  -1  -9  -4   -0.11    0.18
   1   9   4    0.28    0.31
   1   9   4    0.19    0.36
   1   9   4    0.01    0.45
  -2  -9  -4    3.89    1.13
  -2  -9  -4    4.01    0.45
  -2  -9  -4    3.63    0.39
  -2  -9  -4    3.67    0.89
  -2  -9  -4    3.36    0.40
   2   9   4    3.85    0.61
   2   9   4    3.51    0.44
   2   9   4    1.36    0.49
   2   9   4    3.61    0.39
  -3  -9  -4    1.67    0.30
  -3  -9  -4    1.71    0.65
  -3  -9  -4    1.67    0.29
  -3  -9  -4    1.56    0.33
   3   9   4    1.36    0.36
   3   9   4    1.33    0.48
   3   9   4    1.74    0.37
  -4  -9  -4    4.54    0.51
  -4  -9  -4    4.91    0.54
  -4  -9  -4    4.96    0.93
  -4  -9  -4    4.38    0.36
   4   9   4    4.36    0.69
   4   9   4    4.00    0.50
  -5  -9  -4    0.13    0.34
  -5  -9  -4   -0.47    0.25
   5   9   4    0.09    0.21
   5   9   4    0.49    0.38
  -6  -9  -4    0.32    0.33
  -6  -9  -4    1.32    0.23
   6   9   4    1.32    0.37
   7   9   4   -0.03    0.20
   1 -10  -4    0.06    0.27
   1 -10  -4   -0.05    0.17
   1 -10  -4    0.01    0.50
  -1  10   4    0.11    0.14
  -1  10   4   -0.07    0.22
  -1  10   4   -0.05    0.21
   0 -10  -4    1.20    0.45
   0 -10  -4    1.00    0.27
   0 -10  -4    1.31    0.71
   0  10   4    0.62    0.21
   0  10   4    1.18    0.25
   0  10   4    1.09    0.22
  -1 -10  -4   -0.09    0.27
  -1 -10  -4    0.64    0.73
  -1 -10  -4   -0.08    0.25
   1  10   4    0.47    0.76
   1  10   4   -0.05    0.22
   1  10   4    0.64    0.24
   1  10   4    0.35    0.20
  -2 -10  -4    0.74    0.21
  -2 -10  -4    0.26    0.45
  -2 -10  -4    0.16    0.38
  -2 -10  -4    0.62    0.19
  -2 -10  -4    0.25    0.54
   2  10   4    0.65    0.18
   2  10   4    0.73    0.39
  -3 -10  -4    0.09    0.17
  -3 -10  -4   -0.30    0.33
  -3 -10  -4   -0.14    0.33
  -3 -10  -4    0.43    0.64
   3  10   4    0.00    0.40
   3  10   4    0.05    0.25
   3  10   4   -0.03    0.16
  -4 -10  -4    1.14    0.39
  -4 -10  -4    1.47    0.28
  -4 -10  -4    2.07    0.62
  -4 -10  -4    1.53    0.25
   4  10   4    1.69    0.40
   4  10   4    1.42    0.33
   4  10   4    1.80    0.35
  -5 -10  -4    0.33    0.23
   5  10   4    0.10    0.16
   5  10   4   -0.11    0.21
   6  10   4   -0.01    0.22
  -1  -8   5    1.17    0.36
   0   8  -5    1.22    0.20
   0   8  -5    0.73    0.22
   0  -8   5    1.07    0.48
   0  -8   5    1.86    0.30
  -1   8  -5    0.15    0.18
  -1   8  -5    0.11    0.15
   1  -8   5    0.28    0.26
   1  -8   5   -0.15    0.26
  -2   8  -5    0.23    0.11
  -2   8  -5   -0.09    0.16
   2  -8   5    0.35    0.49
   3   7  -5    0.19    0.26
  -2  -7   5    1.75    0.31
   1   7  -5    0.85    0.48
   1   7  -5    1.12    0.24
   1   7  -5    0.95    0.31
   1   7  -5    0.20    0.26
  -1  -7   5    1.02    0.37
  -1  -7   5    0.57    0.36
   0   7  -5    8.22    0.49
   0   7  -5    9.10    0.57
   0   7  -5    8.63    0.66
   0   7  -5    9.43    0.63
   0  -7   5    9.89    0.67
   0  -7   5    9.80    0.81
   0  -7   5    8.78    0.60
  -1   7  -5    1.58    0.32
  -1   7  -5    1.88    0.24
  -1   7  -5    1.50    0.45
  -1   7  -5    1.76    0.38
   1  -7   5    1.75    0.49
   1  -7   5    1.41    0.37
   1  -7   5    1.33    0.38
  -2   7  -5   -0.25    0.33
  -2   7  -5    0.12    0.26
  -2   7  -5    0.23    0.18
   2  -7   5    0.11    0.25
   2  -7   5    0.00    0.35
   2  -7   5    0.01    0.30
  -3   7  -5    1.33    0.21
  -3   7  -5    1.29    0.28
   3  -7   5    0.87    0.26
   3  -7   5    0.88    0.37
  -4   7  -5    2.50    0.43
  -4   7  -5    2.25    0.27
   4  -7   5    1.58    0.35
   4  -7   5    1.36    0.41
  -5   7  -5   -0.06    0.11
   5  -7   5    0.06    0.31
   4   6  -5    1.57    0.51
  -3  -6   5    0.83    0.42
  -3  -6   5    0.50    0.46
   2   6  -5    0.94    0.31
   2   6  -5    1.58    0.45
  -2  -6   5    1.18    0.28
  -2  -6   5    1.48    0.38
  -2  -6   5    0.77    0.44
   1   6  -5   28.37    1.38
   1   6  -5   28.84    1.34
   1   6  -5   17.68    2.15
  -1  -6   5   28.20    1.63
  -1  -6   5   28.50    1.43
  -1  -6   5   28.63    1.44
  -1  -6   5   28.50    1.33
   0   6  -5    0.93    0.44
   0   6  -5   -1.11    0.79
   0   6  -5    0.66    0.28
   0   6  -5    0.38    0.26
   0  -6   5    0.44    0.25
   0  -6   5    0.31    0.33
   0  -6   5    0.20    0.42
   0  -6   5    0.46    0.48
  -1   6  -5    0.42    0.39
  -1   6  -5    0.76    1.16
  -1   6  -5    0.35    0.33
  -1   6  -5    0.22    0.42
   1  -6   5    0.47    0.26
   1  -6   5    0.06    0.32
   1  -6   5    0.15    0.42
   1  -6   5    0.59    0.35
  -2   6  -5    0.03    0.62
  -2   6  -5   -0.10    0.38
  -2   6  -5    0.26    0.15
  -2   6  -5    0.23    0.35
  -2   6  -5   -0.29    1.20
   2  -6   5   -0.12    0.42
   2  -6   5    0.38    0.33
   2  -6   5    0.58    0.27
   2  -6   5    0.25    0.35
  -3   6  -5    0.00    0.26
  -3   6  -5    0.15    0.17
  -3   6  -5    0.52    0.50
   3  -6   5    0.02    0.36
   3  -6   5    0.09    0.25
   3  -6   5    0.00    0.60
  -4   6  -5    0.44    0.19
  -4   6  -5    0.87    0.20
   4  -6   5    0.75    0.24
   4  -6   5    0.02    0.63
   4  -6   5    0.69    0.37
  -5   6  -5   -0.01    0.13
  -5   6  -5   -0.29    0.19
  -5   6  -5    0.26    0.18
   5  -6   5    0.13    0.45
   5  -6   5    0.15    0.22
   5  -6   5   -0.07    0.40
  -6   6  -5    0.47    0.34
  -6   6  -5   -0.09    0.23
  -6   6  -5    0.24    0.18
   6  -6   5    0.00    0.19
  -5  -5   5    1.05    0.73
   4   5  -5    3.87    0.47
  -4  -5   5    3.95    0.81
   3   5  -5    0.69    0.32
   3   5  -5    1.75    0.62
  -3  -5   5    0.15    0.26
  -3  -5   5    0.96    0.60
   2   5  -5    0.78    0.43
   2   5  -5    0.95    0.40
   2   5  -5    1.35    1.23
  -2  -5   5    0.65    0.51
  -2  -5   5    0.81    0.26
  -2  -5   5    0.56    0.25
   1   5  -5   -0.01    0.79
   1   5  -5    0.29    0.35
   1   5  -5    0.50    0.29
   1   5  -5    1.61    1.01
   1   5  -5    0.72    1.07
  -1  -5   5    0.60    0.46
  -1  -5   5    0.57    0.32
   0   5  -5    4.06    0.75
   0   5  -5    2.82    0.42
   0   5  -5    3.16    0.47
   0   5  -5    2.98    1.20
   0   5  -5    2.25    0.72
   0   5  -5    3.23    0.54
   0  -5   5    3.25    0.72
   0  -5   5    3.13    0.81
   0  -5   5    3.28    0.55
   0  -5   5    3.79    0.48
  -1   5  -5   18.20    1.60
  -1   5  -5   20.01    1.20
  -1   5  -5   20.16    1.06
  -1   5  -5   21.30    1.09
  -1   5  -5   18.62    1.40
  -1   5  -5   21.51    1.02
   1  -5   5   20.75    1.09
   1  -5   5   20.23    1.19
   1  -5   5   19.59    1.29
   1  -5   5   21.29    1.05
  -2   5  -5    1.97    0.71
  -2   5  -5    1.42    0.48
  -2   5  -5    0.82    0.90
  -2   5  -5    1.09    0.36
  -2   5  -5    1.62    0.36
  -2   5  -5    3.39    1.32
   2  -5   5    1.06    0.40
   2  -5   5    1.04    0.61
   2  -5   5    0.85    0.33
   2  -5   5    0.73    0.26
  -3   5  -5    0.05    0.39
  -3   5  -5   -0.09    0.53
  -3   5  -5    0.10    0.14
  -3   5  -5    0.48    1.07
  -3   5  -5    0.31    0.37
  -3   5  -5   -0.26    0.23
  -3   5  -5    0.27    1.96
   3  -5   5   -0.32    0.38
   3  -5   5    0.02    0.24
   3  -5   5    0.53    0.51
   3  -5   5   -0.09    0.32
  -4   5  -5    6.06    0.44
  -4   5  -5    6.40    0.55
  -4   5  -5    4.65    0.42
   4  -5   5    4.22    2.59
   4  -5   5    6.17    0.61
   4  -5   5    5.61    0.77
   4  -5   5    5.89    0.83
  -5   5  -5    1.23    0.47
  -5   5  -5    1.78    0.34
  -5   5  -5    1.33    0.28
   5  -5   5    0.86    0.58
   5  -5   5    1.73    0.37
   5  -5   5    2.02    2.29
  -6   5  -5    0.99    0.22
  -6   5  -5    1.03    0.25
  -6   5  -5    0.97    0.22
   6  -5   5    1.26    0.61
   6  -5   5    0.72    0.24
  -7   5  -5    0.30    0.15
  -7   5  -5    0.08    0.20
   7  -5   5    0.36    0.67
  -5  -4   5    0.82    0.60
   4   4  -5    4.01    3.24
   4   4  -5    2.31    1.40
   4   4  -5    2.17    0.60
  -4  -4   5    1.69    0.56
  -3  -4   5    5.17    0.57
  -3  -4   5    4.94    0.33
  -3  -4   5    4.89    0.44
  -3  -4   5    5.14    0.64
  -3  -4   5    7.53    0.80
   2   4  -5    0.25    0.93
   2   4  -5   -0.08    0.49
   2   4  -5    0.43    0.33
   2   4  -5    0.44    0.34
   2   4  -5    0.53    0.36
   2   4  -5    1.03    1.22
  -2  -4   5    0.54    0.13
  -2  -4   5    0.76    0.32
  -2  -4   5    0.44    0.22
  -2  -4   5    0.63    0.38
  -2  -4   5    0.27    0.43
   1   4  -5    3.37    0.98
   1   4  -5    3.18    0.49
   1   4  -5    3.18    0.35
   1   4  -5    2.71    0.61
   1   4  -5    3.06    0.77
   1   4  -5    2.99    0.42
  -1  -4   5    2.78    0.52
  -1  -4   5    2.58    0.42
  -1  -4   5    2.34    0.68
  -1  -4   5    2.77    0.39
   0   4  -5   14.00    0.80
   0   4  -5   12.95    0.98
   0   4  -5   13.78    0.78
   0   4  -5   16.21    1.41
   0   4  -5   13.13    1.22
   0   4  -5   12.04    0.82
   0  -4   5   14.36    0.78
   0  -4   5   14.10    1.07
   0  -4   5   13.83    1.08
  -1   4  -5    7.99    1.06
  -1   4  -5    7.17    0.61
  -1   4  -5    9.10    1.02
  -1   4  -5    8.90    0.92
  -1   4  -5    7.39    0.59
   1  -4   5    7.01    0.54
   1  -4   5    7.93    0.84
   1  -4   5    7.37    0.88
   1  -4   5    7.29    0.54
  -2   4  -5    2.94    0.51
  -2   4  -5    2.28    0.83
  -2   4  -5    2.14    0.71
  -2   4  -5    2.71    0.43
  -2   4  -5    2.59    0.46
  -2   4  -5    2.36    0.41
   2  -4   5    2.57    0.47
   2  -4   5    2.36    0.40
   2  -4   5    2.79    0.72
  -3   4  -5   18.38    1.45
  -3   4  -5   19.07    0.89
  -3   4  -5   19.28    1.07
  -3   4  -5   20.59    1.24
  -3   4  -5   16.73    1.71
  -3   4  -5   18.83    1.06
  -3   4  -5   20.37    1.00
  -3   4  -5   19.82    0.98
   3  -4   5   18.57    5.51
   3  -4   5   19.37    0.99
   3  -4   5   21.68    3.57
   3  -4   5   18.91    1.24
   3  -4   5   19.66    0.98
  -4   4  -5    0.85    1.00
  -4   4  -5    0.78    0.23
  -4   4  -5    1.45    0.52
  -4   4  -5    0.36    0.19
  -4   4  -5    0.89    0.37
  -4   4  -5    0.50    0.31
   4  -4   5   -0.52    1.61
   4  -4   5    0.64    0.25
   4  -4   5    1.10    0.58
   4  -4   5   -1.13    1.85
  -5   4  -5    0.50    0.19
  -5   4  -5    0.14    0.20
  -5   4  -5    0.06    0.25
   5  -4   5    0.60    0.63
   5  -4   5    0.60    2.09
   5  -4   5    2.05    2.57
   5  -4   5    0.32    0.23
  -6   4  -5    4.93    0.63
  -6   4  -5    4.34    0.50
  -6   4  -5    2.68    0.34
  -6   4  -5    4.33    0.34
   6  -4   5    5.76    1.08
  -7   4  -5    0.06    0.39
  -7   4  -5   -0.19    0.21
  -7   4  -5    0.51    0.21
   7  -4   5    0.87    0.29
  -8   4  -5    0.20    0.13
   8  -4   5    0.24    0.18
  -6  -3   5    1.71    0.70
   5   3  -5    0.27    0.27
  -5  -3   5    0.00    0.43
   4   3  -5    3.70    0.57
   4   3  -5    4.40    1.74
   4   3  -5    6.60    2.69
  -4  -3   5    3.72    0.24
  -4  -3   5    3.89    0.47
  -4  -3   5    4.05    0.57
   3   3  -5    0.90    2.45
   3   3  -5    1.52    1.08
  -3  -3   5    1.59    0.46
  -3  -3   5    2.10    0.44
  -3  -3   5    1.62    0.18
  -3  -3   5    1.70    0.29
   2   3  -5   35.26    1.57
   2   3  -5   35.55    1.62
   2   3  -5   36.13    1.87
   2   3  -5   30.53    2.44
   2   3  -5   42.23    1.96
  -2  -3   5   36.76    1.56
  -2  -3   5   35.43    1.56
  -2  -3   5   34.88    1.63
  -2  -3   5   35.19    1.52
  -2  -3   5   36.71    1.84
  -2  -3   5   35.85    1.43
   1   3  -5    0.28    0.39
   1   3  -5    0.12    0.17
   1   3  -5   -0.53    0.54
   1   3  -5    0.36    0.69
   1   3  -5   -0.15    0.19
  -1  -3   5    0.15    0.37
  -1  -3   5    0.55    0.28
  -1  -3   5    0.15    0.30
  -1  -3   5    0.07    0.17
  -1  -3   5    0.30    0.15
  -1  -3   5    0.12    0.22
  -1  -3   5    0.57    0.34
   0   3  -5   37.38    1.58
   0   3  -5   36.33    1.62
   0   3  -5   35.12    1.87
   0   3  -5   37.13    1.63
   0   3  -5   39.63    1.70
   0   3  -5   37.75    1.96
   0  -3   5   37.28    1.64
   0  -3   5   36.74    1.60
   0  -3   5   34.94    1.47
   0  -3   5   38.21    1.60
   0  -3   5   38.29    1.88
   0  -3   5   37.88    1.81
  -1   3  -5    0.24    0.23
  -1   3  -5    0.58    0.29
  -1   3  -5    0.41    0.16
  -1   3  -5    0.63    0.19
  -1   3  -5    0.65    0.42
  -1   3  -5   -0.03    0.44
   1  -3   5    0.40    0.22
   1  -3   5    1.11    0.41
   1  -3   5    0.44    0.18
   1  -3   5    0.59    0.36
   1  -3   5    0.07    0.26
   1  -3   5    0.38    0.37
  -2   3  -5    4.36    0.49
  -2   3  -5    5.07    0.70
  -2   3  -5    4.81    0.36
  -2   3  -5    4.66    0.39
  -2   3  -5    4.65    0.46
  -2   3  -5    4.59    0.61
   2  -3   5    4.38    0.44
   2  -3   5    4.64    0.62
   2  -3   5    4.97    0.44
   2  -3   5    4.90    0.62
  -3   3  -5    1.23    0.32
  -3   3  -5    1.33    0.33
  -3   3  -5    1.32    0.30
  -3   3  -5    0.59    0.70
  -3   3  -5    1.51    0.29
  -3   3  -5    1.57    0.42
  -3   3  -5    0.70    0.57
  -3   3  -5    1.32    0.23
   3  -3   5    1.80    0.60
   3  -3   5    0.65    0.74
   3  -3   5    1.14    0.31
   3  -3   5    1.24    1.61
   3  -3   5    1.10    0.27
  -4   3  -5    1.01    0.91
  -4   3  -5    0.15    0.23
  -4   3  -5   -0.21    0.38
  -4   3  -5    0.49    0.29
  -4   3  -5    0.39    0.49
  -4   3  -5    0.20    0.31
  -4   3  -5   -0.69    0.71
  -4   3  -5    0.25    0.16
   4  -3   5    0.18    0.22
   4  -3   5    0.60    0.87
   4  -3   5    0.31    0.61
   4  -3   5   -0.49    2.05
  -5   3  -5   16.73    0.91
  -5   3  -5   17.43    0.86
  -5   3  -5   17.18    0.90
  -5   3  -5   17.81    0.84
   5  -3   5   13.80    0.79
   5  -3   5   16.46    0.96
   5  -3   5   19.02    2.93
   5  -3   5   15.85    5.51
   5  -3   5   17.21    1.31
  -6   3  -5   12.25    0.62
  -6   3  -5   12.03    0.76
  -6   3  -5   11.42    0.75
  -6   3  -5   12.00    0.69
   6  -3   5   14.00    4.00
   6  -3   5   13.37    2.48
   6  -3   5   12.36    0.73
  -7   3  -5    0.53    0.22
  -7   3  -5    1.18    0.37
  -7   3  -5    0.60    0.18
  -7   3  -5    0.55    0.36
   7  -3   5    0.50    0.33
  -8   3  -5    0.36    0.25
  -8   3  -5    0.13    0.15
   8  -3   5   -0.02    0.19
  -6  -2   5    0.26    0.25
  -6  -2   5    0.38    1.04
   5   2  -5    0.95    0.32
   5   2  -5    1.51    2.33
   5   2  -5    1.28    2.07
   5   2  -5    1.79    0.72
  -5  -2   5    1.36    0.49
   4   2  -5    3.39    0.47
   4   2  -5    4.19    1.44
   4   2  -5    3.74    2.29
  -4  -2   5    3.23    0.53
  -4  -2   5    3.75    0.26
  -4  -2   5    3.17    0.39
   3   2  -5   64.14    5.19
   3   2  -5   64.91    3.46
   3   2  -5   66.34    2.68
  -3  -2   5   65.90    2.93
  -3  -2   5   64.41    2.52
  -3  -2   5   68.92    2.68
  -3  -2   5   61.81    2.65
  -3  -2   5   65.10    2.68
   2   2  -5   15.58    0.80
   2   2  -5   15.39    1.18
   2   2  -5   15.66    1.46
   2   2  -5   14.90    0.85
   2   2  -5   16.32    2.64
   2   2  -5   15.75    1.02
   2   2  -5   16.51    0.90
   2   2  -5   15.27    1.27
  -2  -2   5   14.52    0.77
  -2  -2   5   14.31    0.80
  -2  -2   5   16.39    0.89
  -2  -2   5   14.65    0.82
  -2  -2   5   15.96    1.04
  -2  -2   5   15.13    0.67
   1   2  -5   23.47    1.37
   1   2  -5   22.78    1.10
   1   2  -5   22.71    1.02
   1   2  -5   22.71    1.11
   1   2  -5   21.95    1.10
   1   2  -5   20.22    1.34
  -1  -2   5   23.03    1.01
  -1  -2   5   22.28    1.07
  -1  -2   5   21.55    1.06
  -1  -2   5   23.27    1.28
  -1  -2   5   22.17    1.43
  -1  -2   5   22.04    0.92
  -1  -2   5   23.90    1.13
  -1  -2   5   21.45    1.25
   0   2  -5    0.86    0.26
   0   2  -5    0.59    0.18
   0   2  -5    0.84    0.34
   0   2  -5    1.13    0.28
   0   2  -5    0.89    0.44
   0   2  -5    0.80    0.16
   0  -2   5    0.85    0.23
   0  -2   5    0.97    0.22
   0  -2   5    0.52    0.21
   0  -2   5    0.84    0.29
   0  -2   5    0.63    0.55
   0  -2   5    0.68    0.35
   0  -2   5    1.60    0.53
  -1   2  -5    1.71    0.27
  -1   2  -5    1.62    0.35
  -1   2  -5    1.79    0.27
  -1   2  -5    2.02    0.39
  -1   2  -5    1.17    0.36
  -1   2  -5    1.89    0.30
   1  -2   5    1.73    0.29
   1  -2   5    1.96    0.57
   1  -2   5    1.77    0.28
   1  -2   5    1.55    0.25
   1  -2   5    1.14    0.38
   1  -2   5    1.49    0.48
   1  -2   5    1.75    0.31
  -2   2  -5   29.82    1.31
  -2   2  -5   30.61    1.33
  -2   2  -5   30.88    1.28
  -2   2  -5   28.54    1.35
  -2   2  -5   30.10    1.35
  -2   2  -5   30.33    1.50
  -2   2  -5   29.20    1.51
   2  -2   5   30.45    1.60
   2  -2   5   30.39    1.35
   2  -2   5   31.03    1.32
   2  -2   5   30.76    1.38
   2  -2   5   30.45    1.31
   2  -2   5   29.54    1.54
   2  -2   5   32.28    1.44
  -3   2  -5    1.55    0.25
  -3   2  -5    1.96    0.37
  -3   2  -5    1.91    0.33
  -3   2  -5    2.32    0.44
  -3   2  -5    1.92    0.34
   3  -2   5    2.04    1.44
   3  -2   5    1.55    0.21
   3  -2   5    1.88    0.37
   3  -2   5    0.84    0.32
   3  -2   5    1.26    0.45
   3  -2   5    1.73    0.69
   3  -2   5    2.13    0.93
   3  -2   5    1.99    0.57
   3  -2   5    1.44    0.26
   3  -2   5    1.21    0.25
  -4   2  -5    0.46    0.29
  -4   2  -5    0.24    0.25
  -4   2  -5    0.26    0.56
  -4   2  -5   -0.17    0.81
  -4   2  -5   -0.52    0.61
  -4   2  -5    0.87    0.43
  -4   2  -5    0.30    0.30
  -4   2  -5    0.43    0.23
  -4   2  -5    0.10    0.15
  -4   2  -5    0.09    0.35
   4  -2   5    0.23    0.29
   4  -2   5    0.80    1.54
   4  -2   5    0.20    0.13
   4  -2   5    0.09    0.94
   4  -2   5    0.12    0.40
  -5   2  -5   16.84    0.90
  -5   2  -5   19.73    0.95
  -5   2  -5   18.10    0.93
  -5   2  -5   19.38    0.93
   5  -2   5   19.35    1.04
   5  -2   5   16.67    1.02
   5  -2   5   18.01    0.80
   5  -2   5   19.92    3.52
   5  -2   5   19.56    2.00
  -6   2  -5    4.29    0.35
  -6   2  -5    4.56    0.45
  -6   2  -5    3.63    0.52
  -6   2  -5    4.19    0.52
   6  -2   5    4.06    0.45
   6  -2   5    3.63    0.45
   6  -2   5    3.84    0.29
  -7   2  -5    4.11    0.40
  -7   2  -5    2.40    0.50
  -7   2  -5    2.68    0.39
   7  -2   5    3.22    0.54
   7  -2   5    2.72    0.35
   7  -2   5    3.05    0.43
  -8   2  -5    2.94    0.37
  -8   2  -5    4.02    0.50
  -8   2  -5    3.34    0.31
   8  -2   5    3.80    0.30
   8  -2   5    3.62    0.38
  -9   2  -5    0.06    0.19
   9  -2   5   -0.49    0.34
   7   1  -5   -0.33    0.39
   7   1  -5   -0.29    0.44
   6   1  -5    0.25    0.38
  -6  -1   5    0.32    0.27
  -6  -1   5    0.23    0.51
   5   1  -5    2.18    2.92
   5   1  -5    1.94    1.94
  -5  -1   5   13.98    1.12
   4   1  -5    1.81    0.65
   4   1  -5    2.35    1.40
   4   1  -5    2.39    1.63
   4   1  -5    1.41    1.89
   4   1  -5    2.06    0.89
   4   1  -5    1.71    0.41
  -4  -1   5    2.52    0.47
  -4  -1   5    1.75    0.21
  -4  -1   5    1.67    0.28
  -4  -1   5    1.57    0.41
   3   1  -5    9.54    1.83
   3   1  -5   10.00    1.17
   3   1  -5    9.55    1.64
   3   1  -5    9.41    0.63
   3   1  -5    9.25    2.22
  -3  -1   5    9.08    0.81
  -3  -1   5    9.52    0.61
  -3  -1   5    9.27    0.44
  -3  -1   5    9.28    0.57
  -3  -1   5   10.00    0.68
   2   1  -5   17.59    0.84
   2   1  -5   18.13    0.97
   2   1  -5   17.38    2.24
   2   1  -5   17.69    1.19
   2   1  -5   16.43    1.30
   2   1  -5   18.10    0.92
   2   1  -5   17.76    0.87
   2   1  -5   15.68    1.17
  -2  -1   5   16.75    0.94
  -2  -1   5   16.78    0.87
  -2  -1   5   17.51    0.89
  -2  -1   5   16.52    0.72
  -2  -1   5   17.77    0.83
  -2  -1   5   17.48    1.07
   1   1  -5   12.83    0.95
   1   1  -5   13.56    0.74
   1   1  -5   13.96    0.95
   1   1  -5   14.07    0.72
   1   1  -5   14.40    0.69
  -1  -1   5   13.83    0.72
  -1  -1   5   14.25    0.91
  -1  -1   5   13.69    1.01
  -1  -1   5   13.32    0.66
  -1  -1   5   14.66    0.64
  -1  -1   5   14.28    0.77
  -1  -1   5   13.53    0.72
  -1  -1   5   13.61    0.77
   0   1  -5   63.62    2.54
   0   1  -5   61.05    2.49
   0   1  -5   63.93    2.73
   0   1  -5   64.98    2.52
   0   1  -5   63.90    2.56
   0   1  -5   63.15    2.70
   0  -1   5   63.10    2.75
   0  -1   5   63.80    2.50
   0  -1   5   61.31    2.54
   0  -1   5   63.47    2.56
   0  -1   5   61.22    2.70
   0  -1   5   61.16    2.68
   0  -1   5   63.79    2.51
  -1   1  -5   81.83    3.38
  -1   1  -5   81.72    3.17
  -1   1  -5   78.55    3.31
  -1   1  -5   79.58    3.14
  -1   1  -5   79.35    3.19
  -1   1  -5   80.49    3.20
   1  -1   5   80.93    3.19
   1  -1   5   81.18    3.15
   1  -1   5   77.32    3.33
   1  -1   5   80.62    3.36
   1  -1   5   80.97    3.16
   1  -1   5   81.85    3.19
   1  -1   5   80.06    3.37
  -2   1  -5   27.89    1.21
  -2   1  -5   28.29    1.19
  -2   1  -5   27.25    1.36
  -2   1  -5   26.92    1.16
  -2   1  -5   27.64    1.34
   2  -1   5   28.56    1.23
   2  -1   5   28.47    1.18
   2  -1   5   25.72    1.55
   2  -1   5   27.60    1.45
   2  -1   5   28.51    1.21
   2  -1   5   26.69    1.29
  -3   1  -5   15.39    0.78
  -3   1  -5   16.88    0.79
  -3   1  -5   16.38    0.76
  -3   1  -5   16.07    0.82
  -3   1  -5   15.03    1.00
  -3   1  -5   17.13    1.00
  -3   1  -5   16.33    0.89
   3  -1   5   16.72    0.83
   3  -1   5   15.61    0.78
   3  -1   5   17.48    2.02
   3  -1   5   16.23    1.11
   3  -1   5   17.39    1.52
   3  -1   5   16.40    0.85
   3  -1   5   15.35    1.02
  -4   1  -5    1.86    0.32
  -4   1  -5    1.52    0.27
  -4   1  -5    2.16    0.26
  -4   1  -5    2.14    0.48
  -4   1  -5    1.07    0.51
  -4   1  -5    1.61    0.32
  -4   1  -5    1.43    0.50
  -4   1  -5    1.94    0.30
   4  -1   5    1.13    0.37
   4  -1   5    1.21    0.34
   4  -1   5    1.99    0.44
   4  -1   5    1.93    0.21
   4  -1   5    1.65    0.85
   4  -1   5    1.50    0.63
   4  -1   5    1.43    0.58
   4  -1   5    2.08    0.37
   4  -1   5    1.85    0.33
   4  -1   5    2.26    1.35
  -5   1  -5    1.37    0.69
  -5   1  -5    0.62    0.27
  -5   1  -5    0.44    0.25
  -5   1  -5    0.15    0.46
  -5   1  -5    0.61    0.58
  -5   1  -5    0.82    0.27
  -5   1  -5    0.40    0.16
   5  -1   5    0.33    0.81
   5  -1   5    1.06    1.19
   5  -1   5    1.02    1.97
   5  -1   5    1.09    0.47
   5  -1   5    0.83    0.27
   5  -1   5    0.32    0.43
   5  -1   5    0.33    0.30
   5  -1   5    0.86    0.34
   5  -1   5    0.51    0.14
   5  -1   5    0.76    0.83
  -6   1  -5    4.49    0.46
  -6   1  -5    4.31    0.50
  -6   1  -5    4.63    0.52
  -6   1  -5    4.67    0.44
   6  -1   5    5.19    0.47
   6  -1   5    5.43    0.88
   6  -1   5    3.29    0.78
   6  -1   5    5.72    0.68
   6  -1   5    4.55    0.31
   6  -1   5    3.60    1.30
   6  -1   5    4.28    1.24
   6  -1   5    4.15    0.46
  -7   1  -5    6.09    0.60
  -7   1  -5    5.88    0.47
  -7   1  -5    5.44    0.47
  -7   1  -5    5.66    0.57
   7  -1   5    5.72    0.59
   7  -1   5    5.94    0.59
   7  -1   5    5.48    0.38
  -8   1  -5    1.45    0.26
  -8   1  -5    1.27    0.27
  -8   1  -5    1.13    0.21
   8  -1   5    0.85    0.38
   8  -1   5    1.41    0.25
   8  -1   5    1.95    0.36
  -9   1  -5    2.54    0.38
  -9   1  -5    1.59    0.27
   9  -1   5    1.83    0.30
   9  -1   5    1.76    0.31
   9  -1   5    1.95    0.18
   7   0  -5    0.01    0.29
   7   0  -5   -0.30    0.45
  -7   0   5    0.56    0.53
   6   0  -5    7.03    0.81
  -6   0   5    7.07    0.98
  -6   0   5    5.86    0.50
   5   0  -5   -0.42    1.25
   5   0  -5   -0.26    2.74
   5   0  -5    0.10    0.34
  -5   0   5    3.14    0.41
  -5   0   5    3.52    0.72
   4   0  -5    5.32    1.09
   4   0  -5    5.02    0.55
   4   0  -5    5.56    0.84
   4   0  -5    4.56    1.23
   4   0  -5    5.81    2.38
   4   0  -5    4.55    1.82
   4   0  -5    5.76    2.77
  -4   0   5    6.25    0.80
  -4   0   5    6.28    0.33
  -4   0   5    6.40    0.54
  -4   0   5    6.15    0.43
   3   0  -5    0.70    0.91
   3   0  -5    0.75    0.26
   3   0  -5    0.60    0.72
   3   0  -5    0.51    1.67
   3   0  -5    1.04    1.36
   3   0  -5    1.40    1.01
  -3   0   5    0.84    0.38
  -3   0   5    0.85    0.19
  -3   0   5    0.78    0.22
  -3   0   5    0.85    0.27
  -3   0   5    0.90    0.13
   2   0  -5   33.25    1.85
   2   0  -5   30.94    1.38
   2   0  -5   34.58    1.68
   2   0  -5   32.39    1.37
   2   0  -5   32.58    1.42
   2   0  -5   31.85    2.97
   2   0  -5   31.31    1.65
  -2   0   5   31.19    1.69
  -2   0   5   31.72    1.57
  -2   0   5   31.86    1.44
  -2   0   5   31.42    1.39
  -2   0   5   31.66    1.28
  -2   0   5   31.59    1.45
  -2   0   5   32.99    1.37
  -2   0   5   30.63    1.38
   1   0  -5  125.50    4.71
   1   0  -5  123.74    4.72
   1   0  -5  122.48    4.88
   1   0  -5  121.10    6.19
   1   0  -5  124.11    5.17
   1   0  -5  117.63    4.74
   1   0  -5  126.77    4.86
   1   0  -5  119.67    4.67
  -1   0   5  121.99    4.76
  -1   0   5  120.21    4.95
  -1   0   5  121.40    4.89
  -1   0   5  115.14    4.69
   0   0  -5   40.90    1.73
   0   0  -5   42.65    1.71
   0   0  -5   39.80    1.65
   0   0  -5   43.04    1.87
   0   0  -5   41.49    1.84
   0   0  -5   40.47    1.67
   0   0   5   42.56    1.73
   0   0   5   40.87    1.72
   0   0   5   41.78    1.92
   0   0   5   42.29    1.69
   0   0   5   38.64    1.71
   0   0   5   40.39    1.86
   0   0   5   40.67    1.84
  -1   0  -5    1.44    0.23
  -1   0  -5    1.25    0.23
  -1   0  -5    1.56    0.33
  -1   0  -5    1.36    0.24
  -1   0  -5    0.96    0.33
   1   0   5    1.18    0.43
   1   0   5    1.25    0.35
   1   0   5    1.00    0.23
   1   0   5    1.20    0.38
   1   0   5    1.31    0.23
   1   0   5    1.58    0.29
   1   0   5    1.24    0.24
  -2   0  -5    1.80    0.35
  -2   0  -5    1.48    0.21
  -2   0  -5    1.85    0.37
  -2   0  -5    2.09    0.26
  -2   0  -5    1.94    0.30
   2   0   5    2.16    0.27
   2   0   5    1.90    0.46
   2   0   5    2.37    0.32
  -3   0  -5   20.36    0.90
  -3   0  -5   19.92    0.92
  -3   0  -5   19.39    1.09
  -3   0  -5   19.60    1.10
  -3   0  -5   20.52    0.94
   3   0   5   20.80    1.14
   3   0   5   21.43    0.92
   3   0   5   21.57    1.20
   3   0   5   20.90    0.97
   3   0   5   20.12    0.98
  -4   0  -5    8.54    0.51
  -4   0  -5    6.97    0.73
  -4   0  -5    8.81    0.58
  -4   0  -5    7.67    0.74
  -4   0  -5    8.04    0.56
  -4   0  -5    8.81    0.56
  -4   0  -5    7.40    0.44
   4   0   5    8.23    0.59
   4   0   5    6.87    0.59
   4   0   5   13.27    2.73
   4   0   5    8.94    0.83
   4   0   5    7.07    0.88
   4   0   5    9.00    0.52
  -5   0  -5   16.53    1.10
  -5   0  -5   15.17    0.81
  -5   0  -5   14.96    0.77
  -5   0  -5   16.27    0.82
  -5   0  -5   15.26    1.11
  -5   0  -5   14.85    0.76
  -5   0  -5   15.88    0.80
  -5   0  -5   15.96    0.84
   5   0   5   15.19    0.86
   5   0   5   15.83    0.91
   5   0   5   15.85    0.71
   5   0   5   14.47    1.27
   5   0   5   16.13    0.88
   5   0   5   15.44    1.24
   5   0   5   16.82    0.84
   5   0   5   15.80    0.87
  -6   0  -5    6.38    0.51
  -6   0  -5    5.50    0.56
  -6   0  -5    5.85    0.49
  -6   0  -5    6.04    0.53
   6   0   5    6.52    1.11
   6   0   5    5.93    0.71
   6   0   5    5.84    0.81
   6   0   5    6.00    0.57
   6   0   5    6.21    0.52
   6   0   5    4.96    0.87
   6   0   5    6.06    0.78
   6   0   5    5.78    0.56
  -7   0  -5    2.21    0.37
  -7   0  -5    2.16    0.45
  -7   0  -5    2.39    0.40
  -7   0  -5    2.12    0.38
   7   0   5    2.28    0.47
   7   0   5    2.17    0.55
   7   0   5    2.53    0.29
   7   0   5   -0.20    1.37
   7   0   5    1.23    0.92
   7   0   5    1.87    0.56
   7   0   5    2.13    1.56
   7   0   5    2.39    0.43
   7   0   5    1.19    0.77
  -8   0  -5    1.58    0.27
  -8   0  -5    1.82    0.30
  -8   0  -5    2.10    0.31
   8   0   5    1.67    0.39
   8   0   5    1.75    0.55
   8   0   5    2.80    2.07
   8   0   5    2.16    0.26
   8   0   5    1.50    1.13
   8   0   5    2.67    0.47
  -9   0  -5    0.48    0.16
  -9   0  -5    0.36    0.42
   9   0   5    0.15    0.22
   9   0   5    0.34    0.15
   9   0   5    0.20    0.27
   7  -1  -5   -0.04    0.40
   7  -1  -5    0.17    0.26
  -7   1   5    0.34    0.16
   6  -1  -5    0.89    0.57
  -6   1   5    0.64    0.44
   5  -1  -5    0.81    0.49
   5  -1  -5   -0.24    2.74
   5  -1  -5    0.18    1.46
  -5   1   5    3.42    0.91
  -5   1   5    3.30    0.48
  -5   1   5    2.42    0.40
  -5   1   5    2.38    0.58
   3  -1  -5    9.80    1.18
   3  -1  -5   10.24    1.34
   3  -1  -5    8.70    0.63
   3  -1  -5    9.91    2.50
   3  -1  -5    9.35    1.42
   3  -1  -5   10.04    2.36
  -3   1   5    9.70    0.64
  -3   1   5   10.56    0.58
  -3   1   5    9.74    0.80
  -3   1   5   10.38    0.71
  -3   1   5    9.94    0.45
  -3   1   5    9.56    0.72
  -3   1   5    9.33    0.56
   2  -1  -5   11.75    1.42
   2  -1  -5    9.93    0.94
   2  -1  -5   10.29    1.66
   2  -1  -5   10.70    0.62
   2  -1  -5   10.25    0.89
   2  -1  -5    9.46    1.58
   2  -1  -5   11.21    0.65
  -2   1   5   11.33    0.95
  -2   1   5   11.22    0.58
  -2   1   5   10.64    0.67
  -2   1   5   10.23    0.69
  -2   1   5   10.53    0.63
  -2   1   5   10.67    0.63
  -2   1   5   10.40    0.47
   1  -1  -5   92.33    3.68
   1  -1  -5   92.06    4.36
   1  -1  -5   92.57    3.54
   1  -1  -5   88.24    3.95
   1  -1  -5   91.68    4.96
   1  -1  -5   87.57    3.60
  -1   1   5   90.74    3.78
  -1   1   5   87.86    3.57
  -1   1   5   92.50    3.61
  -1   1   5   92.90    3.62
  -1   1   5   91.05    3.80
  -1   1   5   90.99    3.72
  -1   1   5   93.21    3.55
   0  -1  -5    9.92    0.82
   0  -1  -5    8.50    0.47
   0  -1  -5    9.23    1.48
   0  -1  -5    9.55    0.66
   0  -1  -5    9.65    0.83
   0  -1  -5    9.79    0.61
   0  -1  -5    9.10    0.50
   0   1   5    9.41    0.48
   0   1   5    9.60    0.64
   0   1   5    9.70    0.74
   0   1   5    9.15    0.55
   0   1   5    9.22    0.70
   0   1   5    9.59    0.55
  -1  -1  -5   13.83    0.65
  -1  -1  -5   13.07    0.93
  -1  -1  -5   13.76    0.81
  -1  -1  -5   13.21    0.63
   1   1   5   13.45    0.64
   1   1   5   14.14    0.69
   1   1   5   13.17    0.80
  -2  -1  -5    0.73    0.24
  -2  -1  -5    0.79    0.17
  -2  -1  -5    1.02    0.37
  -2  -1  -5    0.53    0.28
   2   1   5    0.89    0.18
   2   1   5    1.09    0.22
   2   1   5    0.63    0.36
  -3  -1  -5   60.21    2.55
  -3  -1  -5   59.73    2.38
  -3  -1  -5   58.83    2.52
  -3  -1  -5   59.88    2.40
  -3  -1  -5   60.60    2.36
   3   1   5   57.88    2.59
   3   1   5   59.57    2.56
   3   1   5   62.00    2.38
   3   1   5   59.51    2.44
   3   1   5   60.24    2.42
  -4  -1  -5    6.95    0.47
  -4  -1  -5    8.12    0.44
  -4  -1  -5    7.50    0.69
  -4  -1  -5    8.06    0.45
  -4  -1  -5    7.94    0.50
  -4  -1  -5    7.48    0.69
  -4  -1  -5    7.52    0.53
   4   1   5    7.89    0.55
   4   1   5    7.10    0.81
   4   1   5    7.48    0.47
   4   1   5    6.92    0.63
   4   1   5    7.19    0.54
   4   1   5    7.60    0.56
  -5  -1  -5    3.88    0.45
  -5  -1  -5    3.48    0.37
  -5  -1  -5    3.90    0.59
  -5  -1  -5    3.36    0.56
  -5  -1  -5    4.11    0.44
  -5  -1  -5    4.47    0.49
  -5  -1  -5    3.01    0.31
  -5  -1  -5    4.39    0.38
  -5  -1  -5    4.09    0.42
   5   1   5    3.36    0.52
   5   1   5    4.26    0.46
   5   1   5    4.48    0.54
   5   1   5    3.64    0.66
   5   1   5    3.90    0.44
   5   1   5    3.06    0.71
  -6  -1  -5   26.80    1.54
  -6  -1  -5   27.62    1.20
  -6  -1  -5   28.99    1.25
  -6  -1  -5   26.90    1.39
  -6  -1  -5   29.43    1.27
   6   1   5   27.44    1.28
   6   1   5   27.53    1.37
   6   1   5   28.80    1.37
   6   1   5   27.75    1.29
   6   1   5   27.34    1.39
   6   1   5   28.40    1.81
   6   1   5   29.12    1.82
  -7  -1  -5    1.88    0.91
  -7  -1  -5    3.81    0.53
  -7  -1  -5    3.88    0.48
  -7  -1  -5    3.07    0.40
  -7  -1  -5    3.79    0.33
  -7  -1  -5    3.56    0.51
   7   1   5    3.04    0.60
   7   1   5    2.01    1.18
   7   1   5    3.87    0.73
   7   1   5    3.05    0.51
   7   1   5    3.33    1.27
   7   1   5    3.50    0.81
   7   1   5    3.31    0.59
  -8  -1  -5    0.20    0.23
  -8  -1  -5    0.09    0.22
  -8  -1  -5    0.20    0.26
   8   1   5    0.55    0.87
   8   1   5    0.02    0.11
   8   1   5   -0.31    0.44
   8   1   5    0.16    0.36
   8   1   5    0.30    1.58
   8   1   5   -0.09    0.44
   8   1   5    0.23    0.23
  -9  -1  -5    1.66    0.35
  -9  -1  -5    1.37    0.26
   9   1   5    1.36    0.39
   9   1   5    2.07    0.77
   9   1   5    2.36    0.23
   9   1   5    1.61    0.35
   9   1   5    1.53    0.29
 -10  -1  -5    0.42    0.13
  10   1   5    0.53    0.10
  10   1   5    0.31    0.17
   7  -2  -5    0.12    0.16
   7  -2  -5    0.53    0.25
  -7   2   5    0.43    0.23
   6  -2  -5   -0.49    0.85
   6  -2  -5    1.53    0.68
  -6   2   5   -0.11    0.16
  -6   2   5    0.50    0.70
  -6   2   5   -0.04    0.25
   5  -2  -5    1.65    2.71
   5  -2  -5   20.77    1.59
   5  -2  -5    1.32    3.18
  -5   2   5   10.68    1.01
  -5   2   5   11.07    0.68
  -5   2   5   11.66    0.64
  -5   2   5   11.52    1.03
   4  -2  -5   -0.11    1.14
   4  -2  -5   -0.52    2.06
   4  -2  -5    3.35    2.88
   4  -2  -5    0.19    0.94
   3  -2  -5   -0.48    1.77
  -3   2   5    9.97    0.63
   2  -2  -5    0.44    0.36
   2  -2  -5    0.90    0.55
   2  -2  -5    0.78    0.77
   2  -2  -5    0.99    0.84
   2  -2  -5    1.07    0.62
   2  -2  -5    1.25    0.29
   2  -2  -5    1.53    0.94
  -2   2   5    1.39    0.27
  -2   2   5    1.46    0.43
  -2   2   5    1.14    0.19
  -2   2   5    1.19    0.25
  -2   2   5    1.67    0.55
  -2   2   5    1.04    0.29
  -2   2   5    1.34    0.30
  -2   2   5    1.20    0.24
  -2   2   5    2.00    0.38
   1  -2  -5   21.17    1.30
   1  -2  -5   21.70    0.95
   1  -2  -5   22.25    1.32
   1  -2  -5   22.92    1.14
   1  -2  -5   22.90    1.29
   1  -2  -5   21.87    1.07
   1  -2  -5   22.52    1.70
   1  -2  -5   21.32    2.16
   1  -2  -5   21.94    2.12
   1  -2  -5   18.16    0.94
  -1   2   5   22.35    1.03
  -1   2   5   22.12    1.01
  -1   2   5   22.21    1.16
  -1   2   5   21.88    1.03
  -1   2   5   22.08    1.21
  -1   2   5   20.80    0.95
  -1   2   5   21.82    1.22
   0  -2  -5   91.45    3.81
   0  -2  -5   81.39    3.41
   0  -2  -5   88.16    3.71
   0  -2  -5   87.92    4.03
   0  -2  -5   88.37    4.43
   0  -2  -5   90.06    3.49
   0  -2  -5   85.34    3.70
   0  -2  -5   85.24    3.41
   0  -2  -5   88.23    3.55
   0  -2  -5   91.26    4.58
   0   2   5   90.27    3.47
   0   2   5   88.46    3.44
   0   2   5   88.64    3.47
   0   2   5   82.57    3.42
   0   2   5   87.91    3.60
   0   2   5   90.35    3.65
  -1  -2  -5    0.85    0.44
  -1  -2  -5    0.45    0.21
  -1  -2  -5    1.91    0.59
  -1  -2  -5    0.78    0.14
  -1  -2  -5    0.75    0.16
  -1  -2  -5    0.61    0.29
  -1  -2  -5    0.35    0.57
  -1  -2  -5    0.52    0.64
   1   2   5    0.83    0.16
   1   2   5    0.93    0.18
   1   2   5    0.25    0.31
   1   2   5    0.63    0.21
   1   2   5    0.93    0.32
   1   2   5    0.78    0.16
   1   2   5    0.81    0.17
   1   2   5    1.11    0.34
  -2  -2  -5   18.57    0.85
  -2  -2  -5   18.20    1.40
  -2  -2  -5   18.33    0.82
  -2  -2  -5   18.84    1.00
  -2  -2  -5   18.17    0.97
  -2  -2  -5   18.21    0.94
   2   2   5   18.55    0.84
   2   2   5   18.21    0.84
   2   2   5   18.80    1.01
   2   2   5   18.01    1.04
   2   2   5   17.33    0.84
   2   2   5   18.17    0.94
   2   2   5   18.11    0.82
   2   2   5   18.36    0.80
  -3  -2  -5    3.67    0.30
  -3  -2  -5    3.02    0.40
  -3  -2  -5    3.78    0.28
  -3  -2  -5    4.32    0.43
  -3  -2  -5    3.81    0.27
   3   2   5    3.80    0.37
   3   2   5    3.76    0.43
   3   2   5    4.87    0.61
   3   2   5    3.72    0.36
   3   2   5    3.87    0.32
  -4  -2  -5   70.08    2.86
  -4  -2  -5   73.80    2.81
  -4  -2  -5   72.64    3.02
  -4  -2  -5   72.58    2.86
  -4  -2  -5   73.59    3.01
  -4  -2  -5   70.48    2.85
  -4  -2  -5   70.55    2.83
   4   2   5   73.10    3.13
   4   2   5   71.30    2.84
   4   2   5   67.29    2.89
   4   2   5   72.25    2.90
   4   2   5   73.43    2.91
   4   2   5   72.19    3.06
  -5  -2  -5    0.32    0.70
  -5  -2  -5    0.30    0.25
  -5  -2  -5    0.10    0.21
  -5  -2  -5    0.18    0.23
  -5  -2  -5    0.22    0.17
  -5  -2  -5   -0.57    0.47
  -5  -2  -5    0.29    0.23
  -5  -2  -5    0.07    0.45
  -5  -2  -5    0.05    0.19
  -5  -2  -5   -0.20    0.25
   5   2   5   -0.16    0.25
   5   2   5    0.42    0.30
   5   2   5   -0.28    0.52
   5   2   5   -0.19    0.19
   5   2   5   -0.04    0.28
   5   2   5   -0.24    0.50
  -6  -2  -5    1.06    0.23
  -6  -2  -5    0.55    0.51
  -6  -2  -5    0.96    0.22
  -6  -2  -5    1.04    0.27
  -6  -2  -5    0.84    0.19
   6   2   5    4.32    0.66
   6   2   5    0.51    0.56
   6   2   5    1.05    0.35
   6   2   5    1.15    0.42
   6   2   5    0.99    0.73
   6   2   5    0.97    0.27
  -7  -2  -5    4.77    0.57
  -7  -2  -5    5.23    0.52
  -7  -2  -5    5.31    0.47
  -7  -2  -5    2.96    1.22
  -7  -2  -5    4.73    0.44
   7   2   5    5.90    0.64
   7   2   5    4.89    0.57
   7   2   5    5.31    0.53
   7   2   5    5.36    1.25
   7   2   5    5.18    1.13
   7   2   5    5.08    0.74
  -8  -2  -5    3.27    0.42
  -8  -2  -5    3.03    0.39
  -8  -2  -5    3.74    0.48
   8   2   5    2.19    0.55
   8   2   5    3.24    0.53
   8   2   5    2.80    1.06
   8   2   5    2.45    0.83
  -9  -2  -5    0.28    0.19
  -9  -2  -5    0.18    0.22
  -9  -2  -5    0.13    0.15
   9   2   5    0.19    0.11
   9   2   5    0.56    0.33
   9   2   5   -0.02    0.34
   9   2   5   -0.11    0.29
 -10  -2  -5    0.36    0.16
  10   2   5    0.41    0.19
  10   2   5    0.42    0.25
   6  -3  -5    2.85    0.45
  -6   3   5    2.39    0.27
  -6   3   5    2.23    0.57
  -6   3   5    2.16    0.27
   5  -3  -5    0.19    0.81
   5  -3  -5   -0.02    0.86
   5  -3  -5    0.08    1.80
   5  -3  -5   -0.73    3.95
  -5   3   5    0.36    0.49
  -5   3   5    0.48    0.45
  -5   3   5   -0.01    0.33
   4  -3  -5    0.94    1.81
   4  -3  -5    0.54    0.71
   4  -3  -5    0.61    3.47
   4  -3  -5    8.73    1.41
   4  -3  -5    0.45    1.23
  -4   3   5    0.63    0.40
  -3   3   5   21.64    1.16
   1  -3  -5    5.45    0.66
   1  -3  -5    4.96    0.39
   1  -3  -5    4.73    0.40
   1  -3  -5    4.35    0.45
   1  -3  -5    4.52    0.38
   1  -3  -5    4.58    0.65
  -1   3   5    5.12    0.42
  -1   3   5    4.55    0.68
  -1   3   5    4.38    0.43
  -1   3   5    4.80    0.82
  -1   3   5    4.96    0.54
  -1   3   5    4.50    0.35
  -1   3   5    4.76    0.41
   0  -3  -5   33.43    1.41
   0  -3  -5   33.22    1.45
   0  -3  -5   35.12    1.44
   0  -3  -5   34.11    1.60
   0  -3  -5   36.64    1.60
   0   3   5   36.02    1.49
   0   3   5   36.19    1.46
   0   3   5   35.10    1.49
   0   3   5   33.57    1.49
   0   3   5   35.28    1.61
   0   3   5   34.06    1.67
   0   3   5   35.19    1.61
  -1  -3  -5   18.02    0.81
  -1  -3  -5   19.54    0.90
  -1  -3  -5   17.91    0.83
  -1  -3  -5   18.87    0.97
  -1  -3  -5   18.71    0.86
  -1  -3  -5   18.30    0.97
   1   3   5   18.50    0.82
   1   3   5   19.12    0.87
   1   3   5   20.22    1.07
   1   3   5   19.87    1.05
   1   3   5   19.14    0.87
   1   3   5   18.48    0.88
   1   3   5   19.43    0.99
   1   3   5   18.84    0.89
  -2  -3  -5   77.05    3.13
  -2  -3  -5   78.55    2.98
  -2  -3  -5   74.80    3.14
  -2  -3  -5   78.90    3.08
  -2  -3  -5   75.96    3.00
  -2  -3  -5   76.84    2.96
   2   3   5   76.55    3.01
   2   3   5   63.89    3.03
   2   3   5   76.45    2.96
   2   3   5   77.22    3.16
   2   3   5   76.92    3.10
   2   3   5   75.42    2.99
   2   3   5   76.06    3.01
   2   3   5   77.63    3.19
  -3  -3  -5   25.35    1.08
  -3  -3  -5   26.29    1.26
  -3  -3  -5   24.81    1.11
  -3  -3  -5   25.82    1.28
  -3  -3  -5   26.34    1.13
  -3  -3  -5   25.31    1.29
   3   3   5   25.97    1.32
   3   3   5   24.89    1.10
   3   3   5   26.01    1.15
   3   3   5   25.82    1.16
   3   3   5   25.06    1.16
   3   3   5   24.90    1.31
  -4  -3  -5    0.72    0.24
  -4  -3  -5    0.40    0.17
  -4  -3  -5    0.17    0.19
  -4  -3  -5    0.78    0.23
  -4  -3  -5    0.15    0.26
  -4  -3  -5    1.29    0.42
  -4  -3  -5    0.38    0.27
   4   3   5    0.84    0.46
   4   3   5    1.00    0.27
   4   3   5    0.64    0.26
   4   3   5    0.50    0.39
   4   3   5    0.50    0.25
   4   3   5    0.75    0.20
  -5  -3  -5    3.40    0.43
  -5  -3  -5    4.18    0.37
  -5  -3  -5    3.67    0.37
  -5  -3  -5    3.87    0.47
  -5  -3  -5    2.98    0.37
  -5  -3  -5    3.09    0.40
  -5  -3  -5    4.17    0.49
  -5  -3  -5    3.78    0.43
  -5  -3  -5    2.92    0.62
  -5  -3  -5    2.97    0.59
  -5  -3  -5    2.46    0.59
   5   3   5    3.83    0.36
   5   3   5    3.98    0.51
   5   3   5    3.48    0.66
   5   3   5    3.70    0.49
   5   3   5    3.60    0.40
   5   3   5    3.13    0.59
  -6  -3  -5    1.26    0.30
  -6  -3  -5    0.72    0.76
  -6  -3  -5   -0.99    0.65
  -6  -3  -5   -0.06    0.23
  -6  -3  -5    0.14    0.14
  -6  -3  -5   -0.19    0.16
   6   3   5   -0.01    0.21
   6   3   5    0.20    0.31
   6   3   5    1.69    0.74
   6   3   5    0.13    0.24
   6   3   5    0.29    0.72
   6   3   5    0.39    0.27
  -7  -3  -5    5.94    0.53
  -7  -3  -5    5.74    0.47
  -7  -3  -5    4.69    0.97
  -7  -3  -5    6.00    0.58
  -7  -3  -5    5.22    0.42
   7   3   5    5.84    0.53
   7   3   5    6.38    1.16
   7   3   5    5.21    0.62
   7   3   5    6.76    1.24
   7   3   5    5.24    0.56
   7   3   5    5.30    0.72
  -8  -3  -5    2.42    0.37
  -8  -3  -5    1.75    0.30
  -8  -3  -5    2.22    0.46
   8   3   5    3.24    0.80
   8   3   5    1.73    0.42
   8   3   5    2.29    0.36
   8   3   5    2.36    0.98
  -9  -3  -5    1.85    0.28
  -9  -3  -5    2.29    0.33
   9   3   5    1.49    0.34
   9   3   5    1.99    0.38
   9   3   5    1.86    0.46
   9   3   5    1.65    0.18
 -10  -3  -5    0.58    0.27
  10   3   5    0.79    0.41
  10   3   5    1.01    0.21
  10   3   5    0.96    0.12
   6  -4  -5    0.57    0.25
   6  -4  -5    0.45    0.29
  -6   4   5    0.61    0.18
  -6   4   5    0.44    0.16
   5  -4  -5    4.01    1.29
   5  -4  -5    5.08    0.75
  -5   4   5    3.29    0.33
  -5   4   5    3.45    0.42
  -5   4   5    4.25    0.64
   4  -4  -5   11.45    1.21
   4  -4  -5    3.75    2.38
   4  -4  -5    1.64    2.99
   4  -4  -5   13.65    1.20
   4  -4  -5   13.64    1.27
  -4   4   5   11.48    0.66
  -4   4   5   12.50    0.83
  -4   4   5   11.88    0.99
  -4   4   5   13.29    0.72
   3  -4  -5    1.01    2.42
   3  -4  -5    5.15    1.11
   3  -4  -5    1.50    2.03
   3  -4  -5   -0.35    2.82
   3  -4  -5    0.21    1.51
   2  -4  -5    1.42    1.53
   2  -4  -5    1.22    1.87
   2  -4  -5    0.59    0.82
   2  -4  -5    0.50    0.63
   2  -4  -5    3.94    1.05
   1  -4  -5    0.66    1.45
   1  -4  -5    3.81    0.41
   1  -4  -5    4.12    0.74
   1  -4  -5    0.96    0.83
   1  -4  -5    3.87    0.40
   1  -4  -5    3.48    0.42
  -1   4   5    4.40    0.37
  -1   4   5    3.74    0.60
  -1   4   5    3.67    0.41
  -1   4   5    5.50    0.79
  -1   4   5    3.53    0.47
  -1   4   5    3.49    0.35
  -1   4   5    5.07    0.87
  -1   4   5    3.95    0.39
   0  -4  -5    2.89    0.31
   0  -4  -5    2.68    0.44
   0  -4  -5    2.44    0.35
   0  -4  -5    0.56    1.07
   0  -4  -5    2.65    0.31
   0  -4  -5    2.43    0.31
   0  -4  -5    0.54    0.80
   0  -4  -5    2.59    0.46
   0  -4  -5    0.03    1.08
   0  -4  -5    0.34    0.58
   0   4   5    2.42    0.47
   0   4   5    2.26    0.49
   0   4   5    3.14    0.52
   0   4   5    2.63    0.36
   0   4   5    2.83    0.39
   0   4   5    2.39    0.36
   0   4   5    2.45    0.41
   0   4   5    2.46    0.28
   0   4   5    2.91    0.35
  -1  -4  -5   60.47    2.42
  -1  -4  -5   59.61    2.48
  -1  -4  -5   61.37    2.45
  -1  -4  -5   62.05    2.43
  -1  -4  -5   61.50    2.45
  -1  -4  -5   60.39    2.58
  -1  -4  -5   63.33    2.64
  -1  -4  -5   59.10    2.40
   1   4   5   61.97    2.51
   1   4   5   56.29    2.44
   1   4   5   59.63    2.45
   1   4   5   62.10    2.62
   1   4   5   59.67    2.46
   1   4   5   61.29    2.41
   1   4   5   59.28    2.60
   1   4   5   61.97    2.64
   1   4   5   62.48    2.48
  -2  -4  -5    8.20    0.52
  -2  -4  -5    8.92    0.64
  -2  -4  -5    7.53    0.67
  -2  -4  -5    8.29    0.71
  -2  -4  -5    8.37    0.46
  -2  -4  -5    8.67    0.49
   2   4   5    8.38    0.85
   2   4   5    7.45    0.74
   2   4   5    8.06    0.70
   2   4   5    8.21    0.52
   2   4   5    8.15    0.59
   2   4   5    8.24    0.53
   2   4   5    7.99    0.53
   2   4   5    7.69    0.52
  -3  -4  -5    9.72    0.61
  -3  -4  -5    9.70    0.76
  -3  -4  -5    9.97    0.76
  -3  -4  -5   10.77    0.54
  -3  -4  -5   10.21    0.57
  -3  -4  -5    9.92    0.60
  -3  -4  -5    9.91    0.81
   3   4   5    9.91    0.57
   3   4   5   10.27    0.79
   3   4   5   10.37    0.85
   3   4   5    9.92    0.59
   3   4   5    9.82    0.60
   3   4   5    9.75    0.62
   3   4   5   10.08    0.54
   3   4   5    9.68    0.83
   3   4   5    9.58    0.62
  -4  -4  -5   33.95    1.53
  -4  -4  -5   33.83    1.44
  -4  -4  -5   31.50    1.42
  -4  -4  -5   33.21    1.41
  -4  -4  -5   32.72    1.65
  -4  -4  -5   32.92    1.39
  -4  -4  -5   31.54    1.68
  -4  -4  -5   33.27    1.39
  -4  -4  -5   34.20    1.46
  -4  -4  -5   34.37    1.68
   4   4   5   33.21    1.69
   4   4   5   34.22    1.50
   4   4   5   32.75    1.39
   4   4   5   31.59    1.63
   4   4   5   32.72    1.46
   4   4   5   33.96    1.49
  -5  -4  -5    4.87    0.90
  -5  -4  -5    4.61    0.63
  -5  -4  -5    5.32    0.48
  -5  -4  -5    5.07    0.45
  -5  -4  -5    4.66    0.49
  -5  -4  -5    5.21    0.48
  -5  -4  -5    5.23    0.56
  -5  -4  -5    4.38    0.39
  -5  -4  -5    4.77    0.47
  -5  -4  -5    4.46    0.76
  -5  -4  -5    4.39    0.41
   5   4   5    5.16    0.48
   5   4   5    3.48    0.66
   5   4   5    4.54    0.42
   5   4   5    4.55    0.29
   5   4   5    4.75    0.58
   5   4   5    4.69    0.68
   5   4   5    4.09    0.56
   5   4   5    4.13    0.57
  -6  -4  -5    3.06    0.95
  -6  -4  -5    3.75    0.45
  -6  -4  -5    4.28    0.48
  -6  -4  -5    4.15    0.40
  -6  -4  -5    3.18    0.79
  -6  -4  -5    4.63    0.59
  -6  -4  -5    3.60    0.53
   6   4   5    4.01    0.49
   6   4   5    3.99    0.74
   6   4   5    4.24    0.44
   6   4   5    4.14    0.79
   6   4   5    4.94    0.67
   6   4   5    3.98    0.61
  -7  -4  -5    9.01    0.73
  -7  -4  -5   10.64    0.61
  -7  -4  -5    9.88    0.62
  -7  -4  -5   10.56    0.69
   7   4   5    8.90    0.93
   7   4   5   10.21    0.70
   7   4   5    7.93    1.42
   7   4   5    9.67    1.14
   7   4   5   10.01    0.68
   7   4   5    8.50    1.48
  -8  -4  -5    3.89    0.41
  -8  -4  -5    3.50    0.43
  -8  -4  -5    3.12    0.42
   8   4   5    3.08    0.49
   8   4   5    1.39    1.01
   8   4   5    3.33    0.53
   8   4   5    3.18    0.24
   8   4   5    2.60    0.83
  -9  -4  -5   -0.05    0.14
  -9  -4  -5   -0.07    0.17
   9   4   5    0.01    0.10
   9   4   5   -0.20    0.25
   9   4   5   -0.23    0.41
   9   4   5    0.49    0.30
 -10  -4  -5    0.12    0.13
  10   4   5    0.03    0.09
  10   4   5    0.29    0.25
  10   4   5    0.36    0.30
   6  -5  -5    0.17    0.31
  -6   5   5    0.05    0.12
   5  -5  -5    2.54    0.49
  -5   5   5    2.14    0.26
  -5   5   5    2.20    0.40
   4  -5  -5    1.47    1.49
   4  -5  -5    1.52    0.64
   4  -5  -5    1.90    0.49
   4  -5  -5    1.33    0.76
   4  -5  -5    1.63    3.00
  -4   5   5    1.60    0.29
  -4   5   5    1.51    0.35
   3  -5  -5    0.57    3.47
   3  -5  -5    0.92    1.67
   3  -5  -5    1.41    1.82
   3  -5  -5    1.67    0.65
   3  -5  -5    1.88    0.56
   3  -5  -5    1.50    0.46
   3  -5  -5    0.47    2.90
  -3   5   5    1.62    0.33
  -3   5   5    1.76    0.38
  -3   5   5    1.53    0.39
   2  -5  -5    2.97    0.45
   2  -5  -5    1.52    0.51
   2  -5  -5    2.59    0.89
   2  -5  -5    1.69    1.57
   2  -5  -5    3.03    2.18
   2  -5  -5    1.81    1.00
   2  -5  -5    2.27    0.66
   2  -5  -5    0.29    2.52
  -2   5   5    2.24    0.46
  -2   5   5    1.49    0.35
  -2   5   5    2.26    0.67
  -2   5   5    2.28    0.39
  -2   5   5    2.52    0.40
  -2   5   5    2.84    1.27
   1  -5  -5    0.36    1.64
   1  -5  -5    0.45    0.23
   1  -5  -5    0.74    0.80
   1  -5  -5    0.42    0.40
   1  -5  -5    0.58    0.59
   1  -5  -5    0.66    1.89
   1  -5  -5    0.30    0.67
   1  -5  -5    0.42    1.14
   1  -5  -5    1.08    0.61
  -1   5   5   -0.97    0.78
  -1   5   5    0.09    0.45
  -1   5   5    0.30    0.28
  -1   5   5    0.34    0.30
  -1   5   5    0.08    0.23
  -1   5   5    1.20    0.39
  -1   5   5   -0.02    0.24
   0  -5  -5    0.85    0.19
   0  -5  -5    0.20    0.61
   0  -5  -5    1.14    0.28
   0  -5  -5    1.04    0.66
   0  -5  -5    0.88    0.45
   0  -5  -5    0.55    0.85
   0  -5  -5    1.28    1.37
   0  -5  -5    1.26    0.23
   0  -5  -5    1.03    0.74
   0  -5  -5    0.44    1.32
   0  -5  -5    1.37    0.64
   0  -5  -5    1.20    0.28
   0   5   5    1.08    0.25
   0   5   5    0.87    0.33
   0   5   5    1.32    0.37
   0   5   5    1.08    0.55
   0   5   5    0.66    0.68
   0   5   5    1.53    0.61
   0   5   5    0.88    0.33
   0   5   5    1.28    0.31
   0   5   5    1.02    0.26
  -1  -5  -5   11.64    1.01
  -1  -5  -5   11.62    0.60
  -1  -5  -5   11.59    0.58
  -1  -5  -5   11.59    0.65
  -1  -5  -5   12.29    0.73
  -1  -5  -5   12.31    1.19
  -1  -5  -5   12.09    0.69
  -1  -5  -5   11.72    0.82
  -1  -5  -5   11.51    0.68
  -1  -5  -5   11.39    0.65
   1   5   5   11.03    0.90
   1   5   5   12.30    0.63
   1   5   5   11.30    0.70
   1   5   5   11.82    0.74
   1   5   5   12.96    1.00
   1   5   5   11.76    0.69
   1   5   5   12.33    0.72
   1   5   5   11.12    1.02
   1   5   5   11.42    0.68
   1   5   5   12.46    0.69
  -2  -5  -5   -0.35    0.43
  -2  -5  -5   -0.24    0.55
  -2  -5  -5    0.06    0.14
  -2  -5  -5    0.07    0.21
  -2  -5  -5   -0.18    0.15
  -2  -5  -5    0.26    0.17
  -2  -5  -5    0.12    0.17
  -2  -5  -5    0.21    0.21
  -2  -5  -5   -0.12    0.25
  -2  -5  -5   -0.09    0.38
  -2  -5  -5   -0.61    0.42
  -2  -5  -5   -0.19    0.44
   2   5   5    0.21    0.20
   2   5   5   -0.32    0.50
   2   5   5    0.02    0.32
   2   5   5    0.08    0.19
   2   5   5    0.31    0.25
   2   5   5    0.24    0.19
   2   5   5   -0.01    0.58
   2   5   5    0.21    0.29
   2   5   5    0.39    0.25
   2   5   5    0.07    0.43
  -3  -5  -5   15.81    1.21
  -3  -5  -5   15.63    0.81
  -3  -5  -5   16.25    0.79
  -3  -5  -5   16.50    0.86
  -3  -5  -5   16.31    1.10
  -3  -5  -5   15.93    0.79
  -3  -5  -5   16.21    0.77
  -3  -5  -5   15.78    1.06
  -3  -5  -5   15.18    0.81
  -3  -5  -5   15.27    1.04
  -3  -5  -5   15.65    0.83
  -3  -5  -5   15.88    0.80
   3   5   5   15.29    0.84
   3   5   5   15.92    0.77
   3   5   5   16.63    0.86
   3   5   5   16.18    0.86
   3   5   5   17.15    0.87
   3   5   5   16.25    1.15
   3   5   5   15.06    1.06
   3   5   5   16.76    0.91
   3   5   5   17.50    1.18
  -4  -5  -5    0.75    0.28
  -4  -5  -5    1.55    0.31
  -4  -5  -5    1.83    0.33
  -4  -5  -5    0.98    0.23
  -4  -5  -5    1.13    0.59
  -4  -5  -5    1.47    0.51
  -4  -5  -5    0.81    0.22
  -4  -5  -5    1.09    0.29
  -4  -5  -5    0.96    0.24
  -4  -5  -5    1.02    0.25
   4   5   5    0.72    0.57
   4   5   5    1.71    0.33
   4   5   5    0.94    0.39
   4   5   5    1.19    0.68
   4   5   5    0.96    0.34
   4   5   5    1.40    0.35
   4   5   5    0.06    0.56
  -5  -5  -5    1.67    0.37
  -5  -5  -5    2.00    0.26
  -5  -5  -5    2.13    0.39
  -5  -5  -5    2.01    0.40
  -5  -5  -5    1.32    0.78
  -5  -5  -5    1.59    0.29
  -5  -5  -5    2.01    0.31
  -5  -5  -5    2.20    0.40
  -5  -5  -5    1.49    0.63
   5   5   5    1.05    0.82
   5   5   5    2.71    0.79
   5   5   5    1.69    0.28
   5   5   5    2.09    0.78
   5   5   5    2.59    0.49
   5   5   5    2.06    0.45
   5   5   5    1.58    0.40
  -6  -5  -5   27.59    1.76
  -6  -5  -5   29.02    1.30
  -6  -5  -5   28.97    1.23
  -6  -5  -5   29.17    1.34
  -6  -5  -5   27.41    1.29
  -6  -5  -5   29.27    1.32
  -6  -5  -5   29.09    1.29
   6   5   5   28.10    1.32
   6   5   5   28.74    1.35
   6   5   5   29.29    1.54
   6   5   5   28.65    1.74
   6   5   5   27.82    2.01
   6   5   5   28.21    1.35
   6   5   5   29.06    1.49
  -7  -5  -5    0.87    0.31
  -7  -5  -5    1.33    0.29
  -7  -5  -5    0.80    0.25
  -7  -5  -5    0.70    0.24
   7   5   5    0.77    0.35
   7   5   5    1.43    1.55
   7   5   5    0.67    0.48
   7   5   5    0.71    0.14
   7   5   5    0.36    0.59
   7   5   5    0.61    0.43
   7   5   5    1.39    1.17
   7   5   5    0.96    0.28
  -8  -5  -5    0.27    0.31
  -8  -5  -5    0.51    0.18
   8   5   5   -0.03    0.67
   8   5   5    0.74    0.39
   8   5   5    0.00    0.12
   8   5   5    0.25    0.30
   8   5   5    0.24    1.60
  -9  -5  -5    0.31    0.22
  -9  -5  -5   -0.18    0.17
   9   5   5   -0.15    0.21
   9   5   5   -0.13    0.30
   9   5   5    0.27    0.15
   9   5   5   -0.15    0.24
   5  -6  -5    0.65    0.35
  -5   6   5    0.41    0.18
   4  -6  -5    0.37    0.65
   4  -6  -5    1.70    0.98
   4  -6  -5    1.59    0.38
  -4   6   5    1.02    0.20
  -4   6   5    1.15    0.45
   3  -6  -5    4.78    0.80
   3  -6  -5    4.15    0.67
   3  -6  -5    6.16    2.79
   3  -6  -5    5.15    0.54
   3  -6  -5    5.17    2.01
  -3   6   5    6.55    0.72
  -3   6   5    4.02    0.66
  -3   6   5    4.65    0.39
  -3   6   5    4.60    0.50
   2  -6  -5   13.42    3.64
   2  -6  -5   14.74    1.52
   2  -6  -5   15.57    1.06
   2  -6  -5   15.17    1.10
   2  -6  -5   16.21    0.85
   2  -6  -5   15.51    2.47
   2  -6  -5   16.45    2.48
  -2   6   5   15.49    0.85
  -2   6   5   15.62    0.94
  -2   6   5   21.46    1.15
  -2   6   5   17.09    1.07
  -2   6   5   16.61    1.57
   1  -6  -5    1.74    1.34
   1  -6  -5    0.98    3.63
   1  -6  -5    2.21    0.53
   1  -6  -5    2.11    0.80
   1  -6  -5    2.32    0.39
   1  -6  -5    1.45    0.53
   1  -6  -5    1.33    2.00
  -1   6   5    1.65    0.65
  -1   6   5    1.92    0.30
  -1   6   5    1.75    0.35
  -1   6   5    2.49    0.52
  -1   6   5    2.54    1.31
  -1   6   5    2.25    0.37
  -1   6   5    1.74    0.39
   0  -6  -5    6.50    0.50
   0  -6  -5    6.34    0.50
   0  -6  -5    4.94    0.44
   0  -6  -5    5.63    0.70
   0  -6  -5    6.83    0.84
   0  -6  -5    6.12    0.95
   0   6   5    6.93    0.56
   0   6   5    6.67    0.73
   0   6   5    6.64    0.61
   0   6   5    5.75    0.57
   0   6   5    6.23    0.63
   0   6   5    5.17    1.02
  -1  -6  -5    3.48    0.58
  -1  -6  -5    2.52    0.28
  -1  -6  -5    2.18    0.41
  -1  -6  -5    1.94    0.29
  -1  -6  -5    2.05    0.31
  -1  -6  -5    2.41    0.38
  -1  -6  -5    2.15    0.36
  -1  -6  -5    2.41    0.56
  -1  -6  -5    2.81    0.78
   1   6   5    2.27    0.40
   1   6   5    2.46    0.81
   1   6   5    3.03    0.52
   1   6   5    2.63    0.42
   1   6   5    2.33    0.30
   1   6   5    2.39    0.54
  -2  -6  -5   15.42    1.19
  -2  -6  -5   16.03    1.30
  -2  -6  -5   15.83    0.79
  -2  -6  -5   15.18    0.83
  -2  -6  -5   16.11    0.79
  -2  -6  -5   15.80    0.82
  -2  -6  -5   16.62    0.85
  -2  -6  -5   15.46    1.20
  -2  -6  -5   16.43    0.79
  -2  -6  -5   15.17    0.80
  -2  -6  -5   16.66    1.14
   2   6   5   16.72    0.92
   2   6   5   15.95    1.37
   2   6   5   15.83    0.89
   2   6   5   16.43    0.97
   2   6   5   16.29    0.86
  -3  -6  -5    1.26    0.27
  -3  -6  -5    1.30    0.24
  -3  -6  -5    1.10    0.30
  -3  -6  -5    1.00    0.53
  -3  -6  -5    1.63    0.65
  -3  -6  -5    2.01    0.35
  -3  -6  -5    1.33    0.31
  -3  -6  -5    1.36    0.56
  -3  -6  -5    1.17    0.24
  -3  -6  -5    1.31    0.25
   3   6   5    0.91    0.37
   3   6   5    1.59    0.75
   3   6   5    1.84    0.92
   3   6   5    1.07    0.30
   3   6   5    1.38    0.43
   3   6   5    1.22    0.49
   3   6   5    1.32    0.37
  -4  -6  -5    1.23    0.21
  -4  -6  -5    1.20    0.28
  -4  -6  -5    0.71    0.77
  -4  -6  -5    1.69    0.35
  -4  -6  -5    1.26    0.26
  -4  -6  -5    1.60    0.26
  -4  -6  -5    1.87    0.34
  -4  -6  -5    0.97    0.45
  -4  -6  -5    1.57    0.36
   4   6   5    1.94    1.01
   4   6   5    1.15    0.32
   4   6   5    1.03    0.28
   4   6   5    1.68    0.46
   4   6   5    1.64    0.45
   4   6   5    2.34    0.79
   4   6   5    1.19    0.29
   4   6   5    1.10    0.76
  -5  -6  -5    4.14    0.46
  -5  -6  -5    3.30    1.05
  -5  -6  -5    3.82    0.33
  -5  -6  -5    3.92    0.48
  -5  -6  -5    4.49    0.45
  -5  -6  -5    4.88    0.50
   5   6   5    4.58    0.52
   5   6   5    5.19    1.18
   5   6   5    3.75    0.42
   5   6   5    3.03    0.65
   5   6   5    4.10    1.02
   5   6   5    4.25    1.08
   5   6   5    4.22    0.64
  -6  -6  -5   -0.39    0.35
  -6  -6  -5   -0.11    0.25
  -6  -6  -5   -0.06    0.21
  -6  -6  -5    0.31    0.27
  -6  -6  -5    0.44    0.26
  -6  -6  -5    0.25    0.31
   6   6   5   -1.58    1.39
   6   6   5   -0.33    0.23
   6   6   5    0.41    1.44
   6   6   5    0.78    0.69
   6   6   5    0.48    0.47
   6   6   5   -1.14    1.14
   6   6   5   -0.19    0.55
  -7  -6  -5    0.67    0.20
  -7  -6  -5    0.52    0.17
  -7  -6  -5    0.67    0.25
  -7  -6  -5    0.77    0.25
   7   6   5    0.68    0.86
   7   6   5    0.65    0.30
   7   6   5   -0.44    1.57
   7   6   5    0.68    0.40
  -8  -6  -5   -0.21    0.15
  -8  -6  -5    0.05    0.25
   8   6   5   -0.20    0.22
   8   6   5   -0.14    0.44
  -9  -6  -5    0.20    0.24
   9   6   5    0.10    0.23
   4  -7  -5    0.55    0.81
   4  -7  -5    0.47    0.37
  -4   7   5    0.29    0.15
   3  -7  -5    7.11    0.86
   3  -7  -5    6.18    0.85
   3  -7  -5    6.89    0.85
  -3   7   5    5.07    0.68
  -3   7   5    6.50    0.50
  -3   7   5    6.50    0.43
   2  -7  -5    1.40    0.53
   2  -7  -5    1.31    0.55
   2  -7  -5    1.01    0.48
  -2   7   5    0.70    0.40
  -2   7   5    1.39    0.29
  -2   7   5    1.23    0.27
   1  -7  -5    3.69    0.63
   1  -7  -5    3.57    0.55
   1  -7  -5    4.13    0.45
   1  -7  -5    3.39    0.91
  -1   7   5    4.20    0.49
  -1   7   5    3.16    0.41
  -1   7   5    3.41    0.43
  -1   7   5    2.28    0.43
   0  -7  -5   10.01    0.69
   0  -7  -5   11.51    1.23
   0  -7  -5   11.45    0.68
   0  -7  -5   10.91    0.93
   0  -7  -5   11.43    0.67
   0   7   5   10.25    0.88
   0   7   5   11.88    0.79
   0   7   5   13.21    1.79
   0   7   5   11.16    0.69
   0   7   5   10.14    0.82
  -1  -7  -5   10.46    0.65
  -1  -7  -5   10.18    0.65
  -1  -7  -5    9.62    0.67
  -1  -7  -5   10.88    0.62
  -1  -7  -5   10.36    1.15
  -1  -7  -5   10.46    0.90
   1   7   5   10.51    0.66
   1   7   5    9.84    0.75
   1   7   5   10.16    0.97
   1   7   5    9.92    0.66
   1   7   5   10.91    0.69
   1   7   5   10.94    1.62
  -2  -7  -5   10.06    0.61
  -2  -7  -5    9.48    0.58
  -2  -7  -5    9.21    0.99
  -2  -7  -5    9.71    0.60
  -2  -7  -5    9.69    1.00
  -2  -7  -5    8.74    0.63
  -2  -7  -5    9.05    0.62
  -2  -7  -5    9.08    0.62
   2   7   5   10.62    0.91
   2   7   5    9.60    0.65
   2   7   5    9.61    0.70
   2   7   5    8.82    1.54
  -3  -7  -5    0.34    0.22
  -3  -7  -5    1.95    1.13
  -3  -7  -5    0.26    0.45
  -3  -7  -5    0.54    0.51
  -3  -7  -5    0.35    0.26
  -3  -7  -5    0.34    0.19
  -3  -7  -5    0.39    0.22
  -3  -7  -5    0.46    0.19
  -3  -7  -5    0.27    0.25
   3   7   5    0.60    0.57
   3   7   5    0.55    0.27
   3   7   5    0.16    0.30
   3   7   5    0.40    1.04
   3   7   5    0.43    0.36
  -4  -7  -5    0.28    0.22
  -4  -7  -5    0.04    0.27
  -4  -7  -5    0.06    0.28
  -4  -7  -5   -0.16    0.23
  -4  -7  -5    0.03    0.17
  -4  -7  -5   -0.96    1.17
  -4  -7  -5    0.03    0.14
   4   7   5    1.04    1.18
   4   7   5   -0.02    0.35
   4   7   5    0.62    0.32
   4   7   5    0.20    0.63
   4   7   5    0.00    0.25
  -5  -7  -5   -0.31    0.23
  -5  -7  -5   -0.14    0.32
  -5  -7  -5   -0.02    0.44
  -5  -7  -5   -0.05    0.23
  -5  -7  -5   -0.09    0.13
   5   7   5    1.07    0.77
   5   7   5   -0.02    0.26
   5   7   5   -0.08    0.34
   5   7   5    2.61    1.46
  -6  -7  -5    8.29    0.55
  -6  -7  -5    8.49    0.63
  -6  -7  -5    8.59    0.53
  -6  -7  -5    8.21    0.48
   6   7   5    9.12    0.89
   6   7   5    8.16    0.65
  -7  -7  -5    0.18    0.15
  -7  -7  -5    0.14    0.31
  -7  -7  -5    0.23    0.24
   7   7   5   -0.12    0.45
   7   7   5    0.25    0.24
  -8  -7  -5    2.55    0.31
   8   7   5    2.04    0.42
   9   7   5    0.30    0.25
   3  -8  -5    0.15    0.34
   3  -8  -5    0.21    0.28
   3  -8  -5    0.15    0.49
  -3   8   5    0.21    0.29
  -3   8   5    0.31    0.14
   2  -8  -5   -0.02    0.42
   2  -8  -5   -0.12    0.42
   2  -8  -5    0.24    0.48
   2  -8  -5    0.06    0.27
  -2   8   5    0.16    0.16
  -2   8   5    0.25    0.20
  -2   8   5   -0.32    0.34
  -2   8   5    0.53    0.43
   1  -8  -5    9.77    0.89
   1  -8  -5    9.46    0.88
   1  -8  -5    9.80    0.63
   1  -8  -5    9.49    1.16
  -1   8   5    9.26    0.70
  -1   8   5    8.90    0.65
  -1   8   5    9.71    0.64
  -1   8   5    8.95    0.60
   0  -8  -5    1.38    0.24
   0  -8  -5    2.07    0.35
   0  -8  -5    1.27    0.41
   0  -8  -5    2.36    0.86
   0   8   5    2.03    0.36
   0   8   5    1.26    0.23
   0   8   5    1.11    0.39
  -1  -8  -5    0.17    0.43
  -1  -8  -5    0.19    0.17
  -1  -8  -5    0.11    0.43
  -1  -8  -5    0.32    0.36
  -1  -8  -5    0.13    0.23
   1   8   5    0.41    0.51
   1   8   5    0.14    0.23
   1   8   5    0.32    0.31
   1   8   5    0.19    0.25
  -2  -8  -5    3.77    0.38
  -2  -8  -5    3.70    0.41
  -2  -8  -5    4.07    0.81
  -2  -8  -5    3.11    0.97
  -2  -8  -5    4.44    0.51
   2   8   5    4.29    0.54
   2   8   5    3.22    0.45
   2   8   5    3.84    0.48
   2   8   5    3.77    0.43
   2   8   5    1.37    0.90
   2   8   5    1.53    1.98
  -3  -8  -5    4.70    0.45
  -3  -8  -5    4.58    1.04
  -3  -8  -5    4.26    0.41
  -3  -8  -5    4.01    0.86
  -3  -8  -5    4.09    0.35
  -3  -8  -5    4.15    0.50
  -3  -8  -5    4.25    0.51
   3   8   5    4.23    0.60
   3   8   5    4.47    0.47
  -4  -8  -5   14.10    0.84
  -4  -8  -5   14.67    0.82
  -4  -8  -5   15.01    0.72
  -4  -8  -5   13.64    1.48
  -4  -8  -5   15.27    0.83
  -4  -8  -5   13.60    0.69
   4   8   5   13.35    0.94
  -5  -8  -5    3.19    0.31
  -5  -8  -5    3.27    0.44
  -5  -8  -5    3.16    0.47
   5   8   5    4.74    0.79
   5   8   5    3.30    0.62
   5   8   5    3.79    0.43
  -6  -8  -5    4.35    0.40
  -6  -8  -5    3.89    0.37
  -6  -8  -5    4.37    0.33
  -6  -8  -5    4.84    0.50
   6   8   5    3.75    0.67
   6   8   5    4.33    0.50
   6   8   5    3.54    0.43
  -7  -8  -5    2.70    0.37
  -7  -8  -5    3.14    0.29
   7   8   5    3.39    0.54
   7   8   5    3.51    0.45
   7   8   5    3.32    0.47
   8   8   5    0.62    0.29
   8   8   5    0.29    0.22
   2  -9  -5    1.46    0.47
   2  -9  -5    1.31    0.49
   2  -9  -5    0.99    0.53
   2  -9  -5    1.48    0.31
  -2   9   5    1.16    0.20
  -2   9   5    1.40    0.28
   1  -9  -5    0.27    0.69
   1  -9  -5    0.67    0.34
   1  -9  -5    0.60    0.27
  -1   9   5    0.52    0.38
  -1   9   5    0.51    0.20
  -1   9   5    0.34    0.77
  -1   9   5    0.58    0.22
   0  -9  -5    5.00    0.64
   0  -9  -5    4.65    0.39
   0  -9  -5    4.78    0.98
   0  -9  -5    5.02    0.46
   0   9   5    5.09    0.37
   0   9   5    5.05    0.52
   0   9   5    4.59    0.37
   0   9   5    4.63    0.52
  -1  -9  -5    2.25    0.70
  -1  -9  -5    2.01    0.31
  -1  -9  -5    2.47    0.58
  -1  -9  -5    3.11    0.40
   1   9   5    2.21    0.64
   1   9   5    1.80    0.42
   1   9   5    2.26    0.36
   1   9   5    2.67    0.38
  -2  -9  -5    0.30    0.37
  -2  -9  -5   -0.11    0.25
  -2  -9  -5   -0.01    0.35
  -2  -9  -5    0.07    0.56
   2   9   5    0.26    0.36
   2   9   5    0.75    0.33
   2   9   5    0.32    0.24
   2   9   5    0.42    0.42
  -3  -9  -5    6.38    0.79
  -3  -9  -5    6.18    0.57
  -3  -9  -5    6.24    0.95
  -3  -9  -5    6.39    0.47
   3   9   5    9.36    0.69
   3   9   5    6.18    0.69
   3   9   5    6.39    0.61
   3   9   5    6.75    0.56
  -4  -9  -5    3.84    0.69
  -4  -9  -5    4.12    0.48
  -4  -9  -5    3.77    0.39
  -4  -9  -5    4.06    0.42
   4   9   5    4.14    0.45
   4   9   5    2.76    0.63
  -5  -9  -5    1.47    0.22
  -5  -9  -5    0.97    0.33
   5   9   5    1.53    0.39
   5   9   5    1.75    0.35
  -6  -9  -5    2.85    0.31
  -6  -9  -5    3.24    0.39
   6   9   5    3.02    0.39
   7   9   5    0.09    0.26
   1 -10  -5    1.32    0.40
   1 -10  -5    1.64    0.25
  -1  10   5    1.73    0.25
   0 -10  -5    2.98    0.44
   0 -10  -5    2.74    0.49
   0 -10  -5    3.06    0.87
   0  10   5    2.43    0.33
   0  10   5    1.71    0.33
   0  10   5    1.92    0.29
  -1 -10  -5    0.24    0.21
  -1 -10  -5    0.17    0.68
  -1 -10  -5   -0.06    0.41
   1  10   5    0.15    0.22
   1  10   5    0.42    0.21
   1  10   5    0.18    0.15
  -2 -10  -5   -0.51    0.56
  -2 -10  -5    0.40    0.19
  -2 -10  -5    0.21    0.24
  -2 -10  -5    0.59    0.44
  -2 -10  -5    0.56    0.59
   2  10   5   -0.06    0.32
   2  10   5    0.15    0.45
   2  10   5    0.38    0.16
  -3 -10  -5    2.96    0.60
  -3 -10  -5    2.94    0.45
  -3 -10  -5    2.58    0.32
  -3 -10  -5    2.42    0.28
   3  10   5    2.66    0.50
   3  10   5    2.30    0.34
   3  10   5    2.57    0.35
  -4 -10  -5    0.34    0.36
  -4 -10  -5    0.37    0.24
   4  10   5   -0.16    0.35
   4  10   5    0.26    0.22
   4  10   5   -0.02    0.15
  -5 -10  -5    0.09    0.22
  -5 -10  -5    0.13    0.17
   5  10   5    0.11    0.21
   5  10   5   -0.16    0.22
   5  10   5    0.24    0.23
   6  10   5    0.07    0.20
   6  10   5    0.06    0.23
   2   7  -6   -0.13    0.22
   1   7  -6    0.43    0.24
  -1  -7   6    0.68    0.27
   0   7  -6    0.01    0.23
   0   7  -6    0.23    0.25
   0   7  -6   -0.17    0.22
   0  -7   6   -0.36    0.24
   0  -7   6    0.12    0.25
  -1   7  -6    1.48    0.22
  -1   7  -6    0.89    0.30
   1  -7   6    1.77    0.33
   1  -7   6    1.69    0.41
   1  -7   6    1.37    0.37
  -2   7  -6    0.02    0.36
  -2   7  -6    0.49    0.39
  -2   7  -6    0.86    0.19
   2  -7   6    0.68    0.23
   2  -7   6    0.66    0.42
  -3   7  -6    0.04    0.17
  -3   7  -6    0.18    0.16
   3  -7   6   -0.03    0.21
   3  -7   6    0.63    0.50
  -4   7  -6    0.18    0.10
   4  -7   6    0.07    0.41
   3   6  -6    0.11    0.26
   2   6  -6    1.10    0.31
  -2  -6   6    1.08    0.30
  -2  -6   6    1.01    0.48
  -1  -6   6    2.96    0.38
  -1  -6   6    3.11    0.39
   0   6  -6    0.02    0.29
   0   6  -6    0.01    0.33
   0   6  -6   -0.04    0.30
   0   6  -6    0.14    0.16
   0  -6   6    0.21    0.44
   0  -6   6    0.64    0.36
   0  -6   6   -0.17    0.31
   0  -6   6   -0.47    0.60
  -1   6  -6    8.05    0.71
  -1   6  -6    6.92    0.56
  -1   6  -6    6.04    0.40
   1  -6   6    6.89    0.58
   1  -6   6    5.51    0.75
   1  -6   6    6.60    0.51
   1  -6   6    6.89    0.78
  -2   6  -6    0.34    0.27
  -2   6  -6   -0.08    0.43
  -2   6  -6    0.42    0.20
   2  -6   6    0.47    0.23
   2  -6   6    0.27    0.26
   2  -6   6   -0.14    0.44
   2  -6   6    0.37    0.47
  -3   6  -6   -0.43    0.48
  -3   6  -6   -0.05    0.18
  -3   6  -6    0.19    0.18
   3  -6   6    0.07    0.32
   3  -6   6    0.23    0.49
   3  -6   6   -0.59    0.65
  -4   6  -6    0.85    0.19
  -4   6  -6    0.84    0.19
   4  -6   6    0.39    0.30
   4  -6   6    0.78    0.47
   4  -6   6    0.46    0.37
  -5   6  -6    0.49    0.13
  -5   6  -6    0.85    0.25
   5  -6   6    0.37    0.72
   5  -6   6    0.49    0.42
   5  -6   6    0.24    0.36
   4   5  -6    1.58    0.37
   4   5  -6    2.49    0.69
  -4  -5   6    1.09    0.65
   3   5  -6    2.58    0.43
  -3  -5   6    1.19    0.57
   2   5  -6    0.41    0.45
  -2  -5   6   -0.03    0.37
  -2  -5   6    0.41    0.39
  -2  -5   6    0.51    0.24
   1   5  -6    5.48    1.42
   1   5  -6    9.08    0.75
   1   5  -6    8.51    0.78
   1   5  -6    9.27    0.67
  -1  -5   6    8.92    0.83
  -1  -5   6    9.19    0.68
  -1  -5   6    8.78    0.58
   0   5  -6   29.51    1.28
   0   5  -6   29.25    1.39
   0   5  -6   30.56    1.39
   0   5  -6   28.28    1.37
   0   5  -6   27.51    1.51
   0   5  -6   29.05    2.10
   0  -5   6   28.78    1.33
   0  -5   6   29.59    1.54
   0  -5   6   28.44    1.70
   0  -5   6   28.93    1.37
  -1   5  -6    0.62    0.30
  -1   5  -6   -1.49    1.04
  -1   5  -6    0.11    0.36
  -1   5  -6    1.22    0.57
  -1   5  -6    0.23    0.23
   1  -5   6    0.28    0.34
   1  -5   6    0.61    0.33
   1  -5   6    0.54    0.23
   1  -5   6    0.31    0.56
  -2   5  -6    2.42    0.28
  -2   5  -6    2.81    0.60
  -2   5  -6    2.45    0.53
  -2   5  -6    0.02    1.10
  -2   5  -6    2.36    0.43
  -2   5  -6    2.90    0.47
   2  -5   6    3.08    0.41
   2  -5   6    2.33    0.58
   2  -5   6    2.76    0.47
   2  -5   6    1.51    0.62
  -3   5  -6   -0.39    1.24
  -3   5  -6   -0.12    0.40
  -3   5  -6    0.54    0.23
  -3   5  -6    0.44    0.15
  -3   5  -6    1.69    0.66
  -3   5  -6    0.26    0.40
   3  -5   6    0.47    0.52
   3  -5   6   -0.12    0.56
   3  -5   6    0.50    0.35
   3  -5   6    0.24    0.23
  -4   5  -6    3.94    0.34
  -4   5  -6    4.19    0.47
  -4   5  -6    3.79    0.75
   4  -5   6    3.87    0.45
   4  -5   6    4.66    0.90
   4  -5   6    4.35    0.77
  -5   5  -6    0.70    0.15
  -5   5  -6    0.60    0.26
   5  -5   6    0.72    0.57
   5  -5   6    0.27    0.30
   5  -5   6    0.61    0.48
  -6   5  -6    0.49    0.18
  -6   5  -6    0.68    0.22
   6  -5   6    0.15    0.20
   6  -5   6    0.21    0.42
  -5  -4   6   -0.37    0.44
   4   4  -6    1.05    0.29
  -4  -4   6    0.74    0.45
   3   4  -6    5.11    0.50
  -3  -4   6    4.68    0.28
  -3  -4   6    4.64    0.50
  -3  -4   6    5.08    0.63
   2   4  -6   11.44    0.89
   2   4  -6   13.57    1.92
   2   4  -6   12.48    0.75
  -2  -4   6   13.43    0.77
  -2  -4   6   12.69    0.59
  -2  -4   6   12.50    0.79
  -2  -4   6   12.82    1.05
  -2  -4   6   13.38    0.78
   1   4  -6    7.18    1.58
   1   4  -6    6.37    0.58
   1   4  -6    6.80    1.27
   1   4  -6    6.07    0.66
   1   4  -6    6.42    1.18
   1   4  -6    5.68    0.88
  -1  -4   6    6.29    0.79
  -1  -4   6    6.52    0.50
  -1  -4   6    6.26    0.36
  -1  -4   6    6.52    0.63
  -1  -4   6    7.48    0.84
  -1  -4   6    8.33    1.08
   0   4  -6    0.49    0.31
   0   4  -6    1.22    0.88
   0   4  -6   -0.51    1.19
   0   4  -6    0.88    0.27
   0   4  -6    0.77    0.33
   0   4  -6    1.58    0.51
   0   4  -6    1.07    0.32
   0   4  -6    0.60    0.28
   0  -4   6    0.79    0.49
   0  -4   6    1.15    0.38
   0  -4   6    0.84    0.31
   0  -4   6    1.15    0.30
  -1   4  -6    5.24    0.89
  -1   4  -6    5.22    1.22
  -1   4  -6    6.03    0.98
  -1   4  -6    5.28    0.45
  -1   4  -6    5.44    0.48
  -1   4  -6    5.48    0.53
  -1   4  -6    5.04    0.54
  -1   4  -6    5.17    0.54
   1  -4   6    5.12    0.62
   1  -4   6    5.14    0.67
   1  -4   6    5.08    0.50
   1  -4   6    5.50    0.50
  -2   4  -6    1.72    1.16
  -2   4  -6    1.81    0.65
  -2   4  -6    1.12    0.28
  -2   4  -6    1.27    0.25
  -2   4  -6    1.48    0.44
  -2   4  -6    0.73    0.83
  -2   4  -6    1.34    0.45
  -2   4  -6    0.94    0.33
   2  -4   6    0.88    0.54
   2  -4   6    1.26    0.53
   2  -4   6    1.46    0.34
   2  -4   6    1.25    0.33
  -3   4  -6    0.60    0.75
  -3   4  -6    1.34    0.52
  -3   4  -6    1.78    1.01
  -3   4  -6    0.67    0.20
  -3   4  -6    1.27    0.37
  -3   4  -6    0.08    1.35
  -3   4  -6    0.69    0.18
   3  -4   6    0.81    0.55
   3  -4   6    0.83    0.45
   3  -4   6    0.68    0.24
   3  -4   6    1.15    0.36
  -4   4  -6    4.55    0.66
  -4   4  -6    3.43    1.25
  -4   4  -6    4.84    0.49
  -4   4  -6    5.98    0.86
  -4   4  -6    4.75    0.36
   4  -4   6    5.03    0.56
   4  -4   6    3.83    0.65
   4  -4   6    4.90    0.88
  -5   4  -6    0.74    0.23
  -5   4  -6    0.84    0.23
   5  -4   6    0.74    0.33
  -6   4  -6    1.84    0.31
  -6   4  -6    1.35    0.24
  -6   4  -6    1.54    0.28
   6  -4   6    0.88    0.24
  -7   4  -6   -0.03    0.18
  -7   4  -6    0.31    0.29
  -7   4  -6    0.11    0.18
   7  -4   6    0.17    0.20
   5   3  -6    0.12    0.25
  -5  -3   6    0.76    0.44
   4   3  -6    0.67    0.23
   4   3  -6    0.28    0.72
  -4  -3   6    0.95    0.32
  -4  -3   6   -0.04    0.48
  -4  -3   6    0.72    0.15
   3   3  -6    3.27    0.47
   3   3  -6    2.51    1.62
  -3  -3   6    2.68    0.55
  -3  -3   6    2.84    0.46
  -3  -3   6    2.90    0.22
   2   3  -6   14.79    0.89
   2   3  -6   16.01    1.69
   2   3  -6   11.11    3.98
   2   3  -6   15.51    0.86
   2   3  -6   15.98    2.01
  -2  -3   6   14.84    0.80
  -2  -3   6   14.96    0.66
  -2  -3   6   16.20    0.85
  -2  -3   6   15.28    1.14
  -2  -3   6   15.35    0.85
   1   3  -6    0.13    0.29
   1   3  -6    0.08    0.39
   1   3  -6   -1.14    1.01
   1   3  -6    0.54    0.60
   1   3  -6    0.26    0.27
   1   3  -6   -0.40    0.79
  -1  -3   6    0.24    0.29
  -1  -3   6    0.39    0.22
  -1  -3   6    0.20    0.27
  -1  -3   6    0.27    0.11
  -1  -3   6    0.65    0.46
  -1  -3   6    0.15    0.19
   0   3  -6    1.31    0.52
   0   3  -6    1.85    0.41
   0   3  -6    2.04    0.71
   0   3  -6    1.99    0.41
   0   3  -6    1.25    0.87
   0   3  -6    1.37    0.38
   0   3  -6    2.14    0.42
   0  -3   6    1.91    0.40
   0  -3   6    1.81    0.54
   0  -3   6    1.51    0.49
   0  -3   6    2.05    0.38
   0  -3   6    1.74    0.28
   0  -3   6    1.52    0.32
  -1   3  -6    5.78    0.55
  -1   3  -6    6.02    0.98
  -1   3  -6    5.73    0.54
  -1   3  -6    5.84    0.69
  -1   3  -6    5.58    0.53
  -1   3  -6    5.58    0.55
  -1   3  -6    5.60    0.50
  -1   3  -6    5.53    0.82
   1  -3   6    3.35    0.83
   1  -3   6    5.33    0.48
   1  -3   6    5.76    0.64
   1  -3   6    5.83    0.37
   1  -3   6    5.72    0.63
  -2   3  -6    0.59    0.79
  -2   3  -6   -0.26    0.45
  -2   3  -6    0.49    0.31
  -2   3  -6    0.19    0.61
  -2   3  -6    0.01    0.23
  -2   3  -6    0.12    0.27
  -2   3  -6    0.11    0.32
  -2   3  -6   -0.03    0.23
   2  -3   6    0.05    0.23
   2  -3   6    0.14    0.39
   2  -3   6    0.19    0.18
   2  -3   6    0.13    0.42
   2  -3   6    0.21    0.14
   2  -3   6    0.15    0.29
  -3   3  -6    0.66    0.23
  -3   3  -6    0.80    0.26
  -3   3  -6    0.80    0.37
  -3   3  -6    0.64    0.53
  -3   3  -6    0.16    0.68
  -3   3  -6    0.75    0.36
  -3   3  -6    1.31    0.94
  -3   3  -6    0.28    0.28
   3  -3   6    0.43    0.22
   3  -3   6    0.29    0.24
   3  -3   6    0.81    0.60
   3  -3   6    1.46    0.53
   3  -3   6    0.37    0.28
   3  -3   6    0.60    0.48
  -4   3  -6    0.35    0.47
  -4   3  -6    0.17    0.86
  -4   3  -6    0.08    0.32
  -4   3  -6    0.02    0.22
  -4   3  -6    0.02    0.64
  -4   3  -6    1.23    1.18
  -4   3  -6    0.26    0.15
   4  -3   6    0.24    0.46
   4  -3   6    0.41    0.47
   4  -3   6    0.37    0.22
   4  -3   6    0.17    0.22
  -5   3  -6    2.69    0.49
  -5   3  -6    2.22    0.33
  -5   3  -6    2.84    0.36
   5  -3   6    2.61    0.34
   5  -3   6    2.41    0.52
  -6   3  -6    4.10    0.33
  -6   3  -6    4.32    0.57
   6  -3   6    4.99    0.57
  -7   3  -6    0.39    0.21
  -7   3  -6   -0.05    0.14
  -7   3  -6    0.01    0.16
   7  -3   6    0.39    0.21
  -8   3  -6    0.21    0.14
  -8   3  -6    0.13    0.16
   8  -3   6   -0.01    0.19
   6   2  -6    0.24    0.43
  -6  -2   6   -0.09    0.39
   5   2  -6    0.24    0.80
  -5  -2   6    2.61    0.70
  -5  -2   6    2.51    0.34
   4   2  -6    0.01    1.99
   4   2  -6    0.50    0.70
   4   2  -6   -0.96    1.79
   4   2  -6    0.57    0.27
  -4  -2   6    0.06    0.46
  -4  -2   6    0.45    0.22
  -4  -2   6    0.12    0.10
   3   2  -6    6.49    0.55
   3   2  -6    5.49    1.38
   3   2  -6    6.23    2.51
   3   2  -6    6.40    2.11
   3   2  -6    6.59    1.91
  -3  -2   6    5.12    0.65
  -3  -2   6    5.33    0.65
  -3  -2   6    7.11    0.54
  -3  -2   6    5.68    0.32
   2   2  -6   25.16    1.17
   2   2  -6   23.88    1.25
   2   2  -6   25.07    1.19
   2   2  -6   24.63    2.10
   2   2  -6   22.32    3.18
   2   2  -6   22.71    1.71
  -2  -2   6   24.66    1.01
  -2  -2   6   25.18    1.16
  -2  -2   6   24.57    1.42
  -2  -2   6   25.63    1.16
  -2  -2   6   24.45    1.17
   1   2  -6    2.34    0.52
   1   2  -6    2.03    0.31
   1   2  -6    1.15    0.81
   1   2  -6    2.89    0.72
   1   2  -6    2.22    0.35
  -1  -2   6    2.55    0.42
  -1  -2   6    2.34    0.35
  -1  -2   6    1.88    0.33
  -1  -2   6    2.26    0.33
  -1  -2   6    2.00    0.48
  -1  -2   6    2.18    0.23
   0   2  -6    7.98    0.59
   0   2  -6    9.01    0.55
   0   2  -6    8.04    0.91
   0   2  -6    6.81    1.04
   0   2  -6    8.94    0.72
   0   2  -6    8.10    0.59
   0  -2   6    7.99    0.71
   0  -2   6    8.53    0.72
   0  -2   6    8.07    0.60
   0  -2   6    9.42    1.11
   0  -2   6    8.34    0.83
   0  -2   6    8.56    0.57
   0  -2   6    8.18    0.61
   0  -2   6    8.53    0.51
   0  -2   6    8.24    0.41
  -1   2  -6    0.59    0.25
  -1   2  -6    0.70    0.29
  -1   2  -6    0.96    0.27
  -1   2  -6    0.91    0.59
  -1   2  -6    0.43    0.21
  -1   2  -6    0.95    0.37
  -1   2  -6    0.67    0.22
  -1   2  -6    0.66    0.35
   1  -2   6    1.28    0.42
   1  -2   6    0.42    0.28
   1  -2   6    0.46    0.16
   1  -2   6    0.57    0.34
   1  -2   6    0.38    0.39
   1  -2   6    0.73    0.38
   1  -2   6    1.00    0.25
   1  -2   6    1.77    0.70
   1  -2   6    0.72    0.21
  -2   2  -6   12.61    0.73
  -2   2  -6   13.24    0.70
  -2   2  -6   13.18    0.71
  -2   2  -6   12.71    0.81
  -2   2  -6   12.57    1.02
  -2   2  -6   12.97    1.12
  -2   2  -6   13.09    0.74
   2  -2   6   12.58    0.74
   2  -2   6   12.22    0.77
   2  -2   6   14.24    0.95
   2  -2   6   12.83    0.92
   2  -2   6   12.64    1.38
   2  -2   6   13.11    0.72
   2  -2   6   12.54    1.17
   2  -2   6   12.71    0.61
   2  -2   6   12.69    0.80
   2  -2   6   13.99    0.88
   2  -2   6   12.85    1.07
  -3   2  -6    1.03    0.67
  -3   2  -6    0.64    0.25
  -3   2  -6    0.15    0.15
  -3   2  -6    0.79    0.30
  -3   2  -6    0.19    0.53
  -3   2  -6    0.55    0.38
  -3   2  -6    0.45    0.17
  -3   2  -6    0.57    0.34
   3  -2   6    0.28    0.18
   3  -2   6    0.67    0.66
   3  -2   6    0.51    0.19
   3  -2   6    0.10    0.28
   3  -2   6    0.68    0.40
  -4   2  -6    2.17    0.32
  -4   2  -6    1.75    0.33
  -4   2  -6    2.09    0.92
  -4   2  -6    1.71    0.53
  -4   2  -6    1.73    0.31
  -4   2  -6    2.25    0.47
   4  -2   6    2.07    0.23
   4  -2   6    2.16    0.44
  -5   2  -6   -0.36    0.47
  -5   2  -6    0.82    0.41
  -5   2  -6    0.20    0.24
  -5   2  -6    0.20    0.15
  -5   2  -6   -0.27    0.35
  -5   2  -6   -0.46    0.89
   5  -2   6    0.43    0.31
   5  -2   6    0.15    2.00
   5  -2   6    0.23    0.38
   5  -2   6   -0.10    0.18
   5  -2   6    1.21    1.62
  -6   2  -6    1.36    0.31
  -6   2  -6    1.82    0.26
  -6   2  -6    1.33    0.29
   6  -2   6    1.44    0.43
   6  -2   6    1.16    0.22
   6  -2   6    2.00    0.38
  -7   2  -6    3.48    0.46
  -7   2  -6    2.95    0.56
   7  -2   6    2.47    0.30
   7  -2   6    2.05    0.47
  -8   2  -6    0.33    0.21
  -8   2  -6    0.53    0.16
  -8   2  -6    0.49    0.30
   8  -2   6    0.45    0.36
   8  -2   6    0.55    0.29
   8  -2   6    0.41    0.18
  -9   2  -6    0.43    0.19
   9  -2   6   -0.29    0.18
   6   1  -6    0.52    0.58
  -6  -1   6    1.23    0.47
  -6  -1   6    1.26    0.31
   5   1  -6   -0.24    0.73
  -5  -1   6    2.35    0.70
  -5  -1   6    2.55    0.42
   4   1  -6    0.11    0.24
   4   1  -6   -1.36    2.54
   4   1  -6   -0.37    0.65
   4   1  -6    0.18    1.27
  -4  -1   6    0.15    0.23
  -4  -1   6    0.08    0.08
  -4  -1   6   -0.39    0.35
  -4  -1   6    0.21    0.26
   3   1  -6   55.25    5.41
   3   1  -6   61.18    2.52
   3   1  -6   57.45    3.43
   3   1  -6   60.68    3.80
   3   1  -6   62.11    2.48
   3   1  -6   62.03    4.92
  -3  -1   6   58.70    2.52
  -3  -1   6   61.95    2.35
  -3  -1   6   61.74    2.77
  -3  -1   6   59.37    2.46
  -3  -1   6   61.15    2.48
   2   1  -6    2.30    0.90
   2   1  -6    1.83    1.46
   2   1  -6    1.93    0.37
   2   1  -6    2.09    0.40
   2   1  -6    2.35    0.42
   2   1  -6    1.75    0.78
  -2  -1   6    2.24    0.53
  -2  -1   6    1.75    0.38
  -2  -1   6    2.56    0.57
  -2  -1   6    2.25    0.18
  -2  -1   6    2.50    0.38
  -2  -1   6    2.34    0.35
   1   1  -6   31.19    1.42
   1   1  -6   33.28    2.09
   1   1  -6   32.01    1.44
   1   1  -6   32.72    1.39
   1   1  -6   33.37    3.34
   1   1  -6   30.94    1.68
   1   1  -6   33.59    1.50
   1   1  -6   30.84    1.70
  -1  -1   6   32.62    1.40
  -1  -1   6   32.73    1.51
  -1  -1   6   31.66    1.48
  -1  -1   6   32.40    1.81
  -1  -1   6   32.67    1.43
  -1  -1   6   31.84    1.41
  -1  -1   6   31.45    1.62
  -1  -1   6   31.07    1.39
  -1  -1   6   30.75    1.28
   0   1  -6    1.33    0.49
   0   1  -6    1.39    0.33
   0   1  -6    1.47    0.52
   0   1  -6    1.06    0.27
   0   1  -6    0.90    0.22
   0   1  -6    1.39    0.31
   0  -1   6    0.92    0.13
   0  -1   6    1.03    0.24
   0  -1   6    1.11    0.26
   0  -1   6    2.01    0.38
   0  -1   6    0.70    0.35
   0  -1   6    1.54    0.69
   0  -1   6    1.23    0.25
   0  -1   6    0.85    0.29
   0  -1   6    0.91    0.37
   0  -1   6    0.72    0.60
  -1   1  -6    1.80    0.29
  -1   1  -6    1.54    0.47
  -1   1  -6    1.79    0.34
  -1   1  -6    1.80    0.31
  -1   1  -6    1.86    0.33
  -1   1  -6    1.35    0.26
  -1   1  -6    1.02    0.45
   1  -1   6    1.42    0.27
   1  -1   6    1.40    0.40
   1  -1   6    2.03    0.63
   1  -1   6    1.62    0.58
   1  -1   6    1.59    0.28
   1  -1   6    1.24    0.30
   1  -1   6    2.28    0.46
   1  -1   6    1.80    0.37
   1  -1   6    1.75    0.66
   1  -1   6    0.46    0.32
   1  -1   6    1.29    0.23
  -2   1  -6    5.83    0.72
  -2   1  -6    5.86    0.47
  -2   1  -6    6.42    0.43
  -2   1  -6    5.74    0.47
  -2   1  -6    6.50    0.53
  -2   1  -6    5.96    0.53
  -2   1  -6    7.02    0.78
   2  -1   6    6.76    0.48
   2  -1   6    6.02    0.61
   2  -1   6    7.24    0.87
   2  -1   6    6.86    0.50
   2  -1   6    5.65    0.57
   2  -1   6    6.42    0.48
   2  -1   6    6.33    0.90
   2  -1   6    6.49    0.38
   2  -1   6    6.51    0.57
   2  -1   6    6.36    0.61
  -3   1  -6    1.51    0.36
  -3   1  -6    1.28    0.50
  -3   1  -6    1.38    0.27
  -3   1  -6    1.49    0.27
  -3   1  -6    2.02    0.85
  -3   1  -6    1.67    0.31
  -3   1  -6    1.64    0.44
  -3   1  -6    1.63    0.26
   3  -1   6    1.42    0.40
   3  -1   6    1.22    0.33
   3  -1   6    1.09    0.73
   3  -1   6    1.75    0.64
   3  -1   6    0.76    0.28
   3  -1   6    1.49    0.39
   3  -1   6    1.70    0.36
   3  -1   6    1.72    0.20
  -4   1  -6    0.36    0.18
  -4   1  -6    0.19    0.35
  -4   1  -6    0.35    0.21
  -4   1  -6    0.27    0.37
  -4   1  -6    0.42    0.20
  -4   1  -6   -0.04    0.20
  -4   1  -6    0.25    0.16
  -4   1  -6    0.15    0.46
   4  -1   6   -0.11    0.42
   4  -1   6   -0.05    0.41
   4  -1   6   -0.05    0.79
   4  -1   6    0.12    0.72
   4  -1   6    0.11    0.24
   4  -1   6    0.15    0.11
   4  -1   6    0.24    0.30
   4  -1   6    0.13    0.29
  -5   1  -6    0.14    0.89
  -5   1  -6    0.19    0.71
  -5   1  -6    0.44    0.32
  -5   1  -6    0.68    0.31
  -5   1  -6    0.35    0.24
  -5   1  -6    0.48    0.49
  -5   1  -6    0.94    0.31
  -5   1  -6    0.71    0.26
  -5   1  -6    0.59    0.38
   5  -1   6    1.28    0.37
   5  -1   6    2.01    0.74
   5  -1   6    0.42    0.55
   5  -1   6    0.64    0.16
   5  -1   6    1.63    0.45
   5  -1   6    0.57    0.60
   5  -1   6   -0.28    1.02
  -6   1  -6    5.69    0.54
  -6   1  -6    4.21    0.39
  -6   1  -6    4.71    0.67
  -6   1  -6    4.29    0.35
   6  -1   6    4.80    0.47
   6  -1   6    1.00    1.55
   6  -1   6    4.69    0.36
   6  -1   6    4.15    0.56
   6  -1   6    5.00    0.63
  -7   1  -6    4.87    0.45
  -7   1  -6    4.63    0.35
  -7   1  -6    4.32    0.43
  -7   1  -6    5.28    0.56
   7  -1   6    5.33    0.56
   7  -1   6    3.73    0.56
   7  -1   6    5.03    0.36
  -8   1  -6    0.11    0.21
  -8   1  -6    0.26    0.15
  -8   1  -6   -0.16    0.21
  -8   1  -6   -0.16    0.26
   8  -1   6    0.20    0.23
   8  -1   6    0.14    0.12
   8  -1   6    0.29    0.29
  -9   1  -6    0.25    0.15
   9  -1   6    0.00    0.34
   9  -1   6   -0.11    0.19
   6   0  -6    1.10    0.63
   6   0  -6    1.50    0.70
  -6   0   6    0.56    0.43
  -6   0   6    0.91    0.21
   5   0  -6    0.25    0.47
  -5   0   6    0.06    0.19
  -5   0   6    0.00    0.48
   4   0  -6    3.69    1.90
   4   0  -6    4.41    2.65
  -4   0   6   15.53    1.09
   3   0  -6    1.53    2.39
   3   0  -6    0.35    1.20
   3   0  -6    0.56    1.79
   3   0  -6    0.51    0.26
   3   0  -6    0.85    0.33
   3   0  -6   -0.51    1.02
   3   0  -6    0.38    0.61
  -3   0   6    0.88    0.14
  -3   0   6    0.70    0.27
  -3   0   6    1.09    0.24
  -3   0   6    0.11    0.26
  -3   0   6   -0.01    0.27
   2   0  -6   -0.69    0.86
   2   0  -6    0.14    0.19
   2   0  -6    0.14    1.73
   2   0  -6    0.34    0.84
   2   0  -6   -1.02    1.25
  -2   0   6    0.03    0.21
  -2   0   6    0.38    0.29
  -2   0   6    0.49    0.19
  -2   0   6    0.35    0.12
  -2   0   6    0.19    0.20
  -2   0   6    0.24    0.34
   1   0  -6    2.45    0.37
   1   0  -6    2.37    0.35
   1   0  -6    1.88    0.61
   1   0  -6    2.23    0.73
   1   0  -6    2.30    0.36
   1   0  -6    2.07    1.10
  -1   0   6    2.39    0.39
  -1   0   6    2.21    0.21
  -1   0   6    1.89    0.32
  -1   0   6    1.96    0.49
  -1   0   6    2.38    0.45
  -1   0   6    2.54    0.31
  -1   0   6    2.20    0.48
  -1   0   6    2.38    0.52
   0   0  -6   20.59    1.02
   0   0  -6   20.87    0.93
   0   0  -6   20.88    1.24
   0   0  -6   21.05    1.02
   0   0  -6   21.48    0.97
   0   0  -6   20.70    1.23
   0   0   6   21.05    1.14
   0   0   6   20.92    1.39
   0   0   6   19.94    0.87
   0   0   6   21.66    1.02
   0   0   6   21.82    1.36
   0   0   6   23.65    1.23
   0   0   6   20.86    0.96
   0   0   6   20.57    0.99
  -1   0  -6   25.99    1.19
  -1   0  -6   25.25    1.15
  -1   0  -6   26.02    1.12
  -1   0  -6   25.78    1.40
  -1   0  -6   24.34    1.17
  -1   0  -6   25.68    1.36
   1   0   6   26.46    1.14
   1   0   6   25.43    1.21
   1   0   6   26.51    1.21
   1   0   6   26.58    1.45
   1   0   6   25.70    1.34
   1   0   6   26.27    1.42
  -2   0  -6    2.65    0.47
  -2   0  -6    2.36    0.33
  -2   0  -6    2.67    0.33
  -2   0  -6    2.75    0.44
  -2   0  -6    2.01    0.29
  -2   0  -6    2.90    0.52
  -2   0  -6    2.70    0.45
   2   0   6    2.90    0.33
   2   0   6    2.17    0.51
   2   0   6    2.60    0.42
   2   0   6    2.25    0.54
   2   0   6    2.08    0.40
   2   0   6    2.72    0.42
  -3   0  -6   19.35    0.92
  -3   0  -6   19.29    1.02
  -3   0  -6   18.35    0.92
  -3   0  -6   18.65    1.07
  -3   0  -6   18.99    0.86
  -3   0  -6   17.64    0.87
  -3   0  -6   18.98    1.10
  -3   0  -6   19.53    0.89
   3   0   6   20.13    1.29
   3   0   6   18.77    1.22
   3   0   6   19.94    1.00
   3   0   6   19.16    1.00
   3   0   6   19.84    0.91
   3   0   6   19.03    0.93
   3   0   6   19.58    0.83
  -4   0  -6   21.34    0.95
  -4   0  -6   20.30    1.28
  -4   0  -6   21.53    0.99
  -4   0  -6   21.76    0.95
  -4   0  -6   19.90    0.98
  -4   0  -6   21.46    1.03
  -4   0  -6   20.43    0.98
  -4   0  -6   20.05    1.24
   4   0   6   19.93    1.34
   4   0   6   21.88    1.11
   4   0   6   19.96    1.01
   4   0   6   21.23    0.99
   4   0   6   20.61    1.40
   4   0   6   20.05    1.04
   4   0   6   20.20    0.87
   4   0   6   21.40    1.11
  -5   0  -6    2.63    0.45
  -5   0  -6    2.25    0.34
  -5   0  -6    2.85    0.64
  -5   0  -6    1.92    0.30
  -5   0  -6    2.58    0.27
  -5   0  -6    2.44    0.76
  -5   0  -6    2.53    0.49
  -5   0  -6    2.00    0.37
   5   0   6    2.90    0.42
   5   0   6    1.04    0.48
   5   0   6    2.70    0.65
   5   0   6    2.29    0.47
   5   0   6    1.45    0.35
   5   0   6    2.49    0.53
   5   0   6    2.05    0.26
   5   0   6    1.37    0.59
  -6   0  -6   25.12    1.15
  -6   0  -6   26.78    1.12
  -6   0  -6   24.93    1.15
  -6   0  -6   26.14    1.23
   6   0   6   23.77    1.73
   6   0   6   24.12    1.92
   6   0   6   24.49    1.19
   6   0   6   25.84    1.53
   6   0   6   25.31    1.23
   6   0   6   25.25    1.07
   6   0   6   24.32    1.44
  -7   0  -6    1.97    0.34
  -7   0  -6    1.48    0.28
  -7   0  -6    1.83    0.55
  -7   0  -6    2.34    0.36
   7   0   6    1.16    1.35
   7   0   6    0.45    0.89
   7   0   6   -0.56    1.37
   7   0   6    2.35    0.26
   7   0   6    2.07    0.42
   7   0   6    1.37    0.37
   7   0   6    1.45    0.29
   7   0   6    4.01    1.21
  -8   0  -6    5.15    0.54
  -8   0  -6    4.25    0.41
  -8   0  -6    4.58    0.41
   8   0   6    4.20    0.34
   8   0   6    3.83    0.55
   8   0   6    3.58    0.58
  -9   0  -6    0.25    0.34
  -9   0  -6    0.31    0.15
  -9   0  -6   -0.03    0.16
   9   0   6    0.24    0.11
   9   0   6    0.59    0.21
   9   0   6   -0.12    0.29
   6  -1  -6    0.85    0.58
   6  -1  -6   -0.23    0.64
  -6   1   6    0.39    0.53
  -6   1   6    0.56    0.17
  -5   1   6    3.64    0.90
  -5   1   6    3.53    0.42
   4  -1  -6    0.44    1.76
   4  -1  -6   -0.90    1.65
  -4   1   6    1.47    0.16
  -4   1   6    1.81    0.33
  -4   1   6    1.62    0.38
  -4   1   6    1.79    0.49
   3  -1  -6    9.58    0.68
   3  -1  -6    6.02    2.53
   3  -1  -6    4.20    1.07
   3  -1  -6    8.28    2.22
   3  -1  -6    6.95    1.97
   3  -1  -6    6.56    1.65
  -3   1   6    9.26    0.53
  -3   1   6    9.53    0.57
  -3   1   6    8.98    0.73
  -3   1   6    9.11    0.63
  -3   1   6    9.51    0.41
   2  -1  -6    0.88    1.68
   2  -1  -6    1.78    0.40
   2  -1  -6    0.90    1.42
   2  -1  -6    1.33    0.79
   2  -1  -6    0.99    0.80
   2  -1  -6    1.49    0.62
   2  -1  -6    1.33    0.28
  -2   1   6    1.33    0.23
  -2   1   6    1.13    0.14
  -2   1   6    1.49    0.42
  -2   1   6    1.08    0.29
  -2   1   6    1.38    0.24
  -2   1   6    2.21    0.72
  -2   1   6    2.14    0.55
   1  -1  -6   15.43    0.77
   1  -1  -6   15.66    0.74
   1  -1  -6   15.28    0.84
   1  -1  -6   15.13    1.05
   1  -1  -6   14.18    0.80
   1  -1  -6   14.66    0.77
   1  -1  -6   15.22    1.12
   1  -1  -6   15.50    1.99
   1  -1  -6   15.20    1.28
   1  -1  -6   13.54    2.03
   1  -1  -6   14.94    1.61
   1  -1  -6   13.93    1.07
  -1   1   6   14.24    0.64
  -1   1   6   15.56    0.73
  -1   1   6   15.34    0.91
  -1   1   6   14.98    1.09
  -1   1   6   14.65    0.83
  -1   1   6   13.70    0.77
  -1   1   6   14.83    0.85
  -1   1   6   14.53    0.78
   0  -1  -6    0.76    0.31
   0  -1  -6    0.93    0.30
   0  -1  -6    0.89    0.22
   0  -1  -6    0.83    1.00
[truncated: 212,286 more chars]
